# Supplementary material for: Global and regional genetic association analysis of ulcerative colitis and type 2 diabetes mellitus and causal validation analysis of two-sample two-way Mendelian randomization
Source: Front Immunol. 2024 Nov 22;15:1375915. doi: 10.3389/fimmu.2024.1375915 (PMC11621067; doi:10.3389/fimmu.2024.1375915)
Supplement: Supplementary file 1 [file DataSheet1.csv]

SNP	effect_allele.exposure	other_allele.exposure	effect_allele.outcome	other_allele.outcome	beta.exposure	beta.outcome	eaf.exposure	eaf.outcome	remove	palindromic	ambiguous	id.outcome	chr	pos	se.outcome	samplesize.outcome	pval.outcome	outcome	originalname.outcome	outcome.deprecated	mr_keep.outcome	data_source.outcome	se.exposure	pval.exposure	samplesize.exposure	exposure	mr_keep.exposure	pval_origin.exposure	id.exposure	data_source.exposure	action	mr_keep	units.outcome	units.exposure	rsq.exposure	effective_n.exposure	rsq.outcome	effective_n.outcome	steiger_dir	steiger_pval	R2	F	FMean	F_pow_beta_se
rs10182512	A	G	A	G	0.160799953	-0.00287174	0.376		FALSE	FALSE	FALSE	ebi-a-GCST90013892	2	61189469	0.0111973	406831	0.797591	Type 2 diabetes (Firth correction) || id:ebi-a-GCST90013892	Type 2 diabetes (Firth correction)	Type 2 diabetes (Firth correction) || ||	TRUE	igd	0.0223	5.19E-13	27432	exposure	TRUE	reported	UC	textfile	2	TRUE			0.001891968	27432	1.62E-07	406831	TRUE	4.76E-12	0.012133169	336.9005104	383.6545801	51.99506295
rs10272963	T	C	T	C	-0.171904008	-0.0108652	0.394		FALSE	FALSE	FALSE	ebi-a-GCST90013892	7	107486902	0.0107344	406831	0.311448	Type 2 diabetes (Firth correction) || id:ebi-a-GCST90013892	Type 2 diabetes (Firth correction)	Type 2 diabetes (Firth correction) || ||	TRUE	igd	0.0216	1.69E-15	27432	exposure	TRUE	reported	UC	textfile	2	TRUE			0.002303759	27432	2.52E-06	406831	TRUE	9.65E-14	0.014111424	392.6167485	383.6545801	63.33802318
rs10737481	T	G	T	G	-0.250103733	-0.0147708	0.404		FALSE	FALSE	FALSE	ebi-a-GCST90013892	1	20171514	0.0106579	406831	0.165778	Type 2 diabetes (Firth correction) || id:ebi-a-GCST90013892	Type 2 diabetes (Firth correction)	Type 2 diabetes (Firth correction) || ||	TRUE	igd	0.0216	4.37E-31	27432	exposure	TRUE	reported	UC	textfile	2	TRUE			0.004863954	27432	4.72E-06	406831	TRUE	2.00E-27	0.030122982	851.9362686	383.6545801	134.0703815
rs10917545	G	A	G	A	0.185101417	-0.00127111	0.132		FALSE	FALSE	FALSE	ebi-a-GCST90013892	1	20128177	0.0181772	406831	0.94425	Type 2 diabetes (Firth correction) || id:ebi-a-GCST90013892	Type 2 diabetes (Firth correction)	Type 2 diabetes (Firth correction) || ||	TRUE	igd	0.0335	3.29E-08	27432	exposure	TRUE	reported	UC	textfile	2	TRUE			0.001111785	27432	1.20E-08	406831	TRUE	9.85E-08	0.007851328	217.0661939	383.6545801	30.53021571
rs11209026	A	G	A	G	-0.561697954	-0.029064	0.037		FALSE	FALSE	FALSE	ebi-a-GCST90013892	1	67705958	0.0212596	406831	0.171595	Type 2 diabetes (Firth correction) || id:ebi-a-GCST90013892	Type 2 diabetes (Firth correction)	Type 2 diabetes (Firth correction) || ||	TRUE	igd	0.0517	1.58E-27	27432	exposure	TRUE	reported	UC	textfile	2	TRUE			0.004284833	27432	4.59E-06	406831	TRUE	2.85E-24	0.022483488	630.9070734	383.6545801	118.038749
rs114152040	A	G	A	G	0.339603045	0.0196197	0.0397		FALSE	FALSE	FALSE	ebi-a-GCST90013892	5	40444986	0.0310764	406831	0.527821	Type 2 diabetes (Firth correction) || id:ebi-a-GCST90013892	Type 2 diabetes (Firth correction)	Type 2 diabetes (Firth correction) || ||	TRUE	igd	0.0623	4.95E-08	27432	exposure	TRUE	reported	UC	textfile	2	TRUE			0.001082109	27432	9.80E-07	406831	TRUE	3.11E-07	0.008793678	243.3505469	383.6545801	29.7144063
rs115312361	C	A	C	A	-0.323900688	0.0245991	0.291		FALSE	FALSE	FALSE	ebi-a-GCST90013892	6	32488215	0.0216414	406831	0.255677	Type 2 diabetes (Firth correction) || id:ebi-a-GCST90013892	Type 2 diabetes (Firth correction)	Type 2 diabetes (Firth correction) || ||	TRUE	igd	0.0291	9.44E-29	27432	exposure	TRUE	reported	UC	textfile	2	TRUE			0.004496295	27432	3.18E-06	406831	TRUE	1.07E-25	0.043290536	1241.191227	383.6545801	123.8904305
rs12067391	G	T	G	T	-0.163402039	-0.00585508	0.167		FALSE	FALSE	FALSE	ebi-a-GCST90013892	1	8163858	0.0135257	406831	0.665097	Type 2 diabetes (Firth correction) || id:ebi-a-GCST90013892	Type 2 diabetes (Firth correction)	Type 2 diabetes (Firth correction) || ||	TRUE	igd	0.0285	9.67E-09	27432	exposure	TRUE	reported	UC	textfile	2	TRUE			0.001196959	27432	4.61E-07	406831	TRUE	5.35E-08	0.00742859	205.2912598	383.6545801	32.87193166
rs12817473	G	A	G	A	0.190700563	-0.00542437	0.415		FALSE	FALSE	FALSE	ebi-a-GCST90013892	12	68497408	0.0109234	406831	0.619485	Type 2 diabetes (Firth correction) || id:ebi-a-GCST90013892	Type 2 diabetes (Firth correction)	Type 2 diabetes (Firth correction) || ||	TRUE	igd	0.0217	1.71E-18	27432	exposure	TRUE	reported	UC	textfile	2	TRUE			0.002807615	27432	6.06E-07	406831	TRUE	5.43E-17	0.017657853	493.0613247	383.6545801	77.22972385
rs130075	T	C	T	C	0.330597873	-0.0374401	0.0519		FALSE	FALSE	FALSE	ebi-a-GCST90013892	6	31122502	0.0288049	406831	0.193677	Type 2 diabetes (Firth correction) || id:ebi-a-GCST90013892	Type 2 diabetes (Firth correction)	Type 2 diabetes (Firth correction) || ||	TRUE	igd	0.0522	2.46E-10	27432	exposure	TRUE	reported	UC	textfile	2	TRUE			0.001460154	27432	4.15E-06	406831	TRUE	6.56E-09	0.01075602	298.245571	383.6545801	40.11059509
rs1359946	A	G	A	G	0.158302051	0.0127627	0.214		FALSE	FALSE	FALSE	ebi-a-GCST90013892	13	27536972	0.0138953	406831	0.358363	Type 2 diabetes (Firth correction) || id:ebi-a-GCST90013892	Type 2 diabetes (Firth correction)	Type 2 diabetes (Firth correction) || ||	TRUE	igd	0.0269	3.84E-09	27432	exposure	TRUE	reported	UC	textfile	2	TRUE			0.001260941	27432	2.07E-06	406831	TRUE	4.66E-08	0.00843023	233.2071855	383.6545801	34.63127836
rs1801274	A	G	A	G	0.182896392	0.000232304	0.546		FALSE	FALSE	FALSE	ebi-a-GCST90013892	1	161479745	0.0106901	406831	0.982663	Type 2 diabetes (Firth correction) || id:ebi-a-GCST90013892	Type 2 diabetes (Firth correction)	Type 2 diabetes (Firth correction) || ||	TRUE	igd	0.0217	3.78E-17	27432	exposure	TRUE	reported	UC	textfile	2	TRUE			0.002583103	27432	1.16E-09	406831	TRUE	3.68E-16	0.01658398	462.5698202	383.6545801	71.03801321
rs1886731	C	T	C	T	-0.1405008	0.00266301	0.456		FALSE	FALSE	FALSE	ebi-a-GCST90013892	1	2472081	0.0107127	406831	0.803682	Type 2 diabetes (Firth correction) || id:ebi-a-GCST90013892	Type 2 diabetes (Firth correction)	Type 2 diabetes (Firth correction) || ||	TRUE	igd	0.0221	2.25E-10	27432	exposure	TRUE	reported	UC	textfile	2	TRUE			0.001471322	27432	1.52E-07	406831	TRUE	1.13E-09	0.009793802	271.3010648	383.6545801	40.41783489
rs2212434	T	C	T	C	0.141898788	0.00104814	0.479		FALSE	FALSE	FALSE	ebi-a-GCST90013892	11	76281593	0.010707	406831	0.922017	Type 2 diabetes (Firth correction) || id:ebi-a-GCST90013892	Type 2 diabetes (Firth correction)	Type 2 diabetes (Firth correction) || ||	TRUE	igd	0.0213	2.46E-11	27432	exposure	TRUE	reported	UC	textfile	2	TRUE			0.001615363	27432	2.36E-08	406831	TRUE	1.35E-10	0.010049874	278.4665905	383.6545801	44.38111061
rs254559	A	C	A	C	0.12430395	-0.00573306	0.425		FALSE	FALSE	FALSE	ebi-a-GCST90013892	5	134444982	0.010821	406831	0.596247	Type 2 diabetes (Firth correction) || id:ebi-a-GCST90013892	Type 2 diabetes (Firth correction)	Type 2 diabetes (Firth correction) || ||	TRUE	igd	0.0215	7.63E-09	27432	exposure	TRUE	reported	UC	textfile	2	TRUE			0.001217134	27432	6.90E-07	406831	TRUE	4.72E-08	0.007551907	208.725081	383.6545801	33.42665677
rs3024493	A	C	A	C	0.236296669	-0.0060562	0.192		FALSE	FALSE	FALSE	ebi-a-GCST90013892	1	206943968	0.0147368	406831	0.681103	Type 2 diabetes (Firth correction) || id:ebi-a-GCST90013892	Type 2 diabetes (Firth correction)	Type 2 diabetes (Firth correction) || ||	TRUE	igd	0.0276	1.09E-17	27432	exposure	TRUE	reported	UC	textfile	2	TRUE			0.002665092	27432	4.15E-07	406831	TRUE	2.85E-16	0.017324383	483.5856558	383.6545801	73.29882847
rs3829111	A	G	A	G	0.156302648	-0.0182299	0.448		FALSE	FALSE	FALSE	ebi-a-GCST90013892	9	139269483	0.0107308	406831	0.089347	Type 2 diabetes (Firth correction) || id:ebi-a-GCST90013892	Type 2 diabetes (Firth correction)	Type 2 diabetes (Firth correction) || ||	TRUE	igd	0.0214	2.89E-13	27432	exposure	TRUE	reported	UC	textfile	2	TRUE			0.001941045	27432	7.09E-06	406831	TRUE	3.14E-11	0.012083139	335.4943191	383.6545801	53.3464012
rs4574921	C	T	C	T	-0.150598665	-0.0101605	0.242		FALSE	FALSE	FALSE	ebi-a-GCST90013892	9	117538334	0.0121343	406831	0.402402	Type 2 diabetes (Firth correction) || id:ebi-a-GCST90013892	Type 2 diabetes (Firth correction)	Type 2 diabetes (Firth correction) || ||	TRUE	igd	0.0256	4.24E-09	27432	exposure	TRUE	reported	UC	textfile	2	TRUE			0.001260053	27432	1.72E-06	406831	TRUE	4.20E-08	0.008320641	230.1501928	383.6545801	34.60686917
rs4674277	T	G	T	G	0.127900569	0.0269616	0.418		FALSE	FALSE	FALSE	ebi-a-GCST90013892	2	219122781	0.0108875	406831	0.0133466	Type 2 diabetes (Firth correction) || id:ebi-a-GCST90013892	Type 2 diabetes (Firth correction)	Type 2 diabetes (Firth correction) || ||	TRUE	igd	0.0219	5.28E-09	27432	exposure	TRUE	reported	UC	textfile	2	TRUE			0.001241913	27432	1.51E-05	406831	TRUE	4.93E-07	0.007959288	220.0749081	383.6545801	34.10803698
rs4676410	A	G	A	G	0.207802476	-0.0319642	0.221		FALSE	FALSE	FALSE	ebi-a-GCST90013892	2	241563739	0.0132535	406831	0.0156095	Type 2 diabetes (Firth correction) || id:ebi-a-GCST90013892	Type 2 diabetes (Firth correction)	Type 2 diabetes (Firth correction) || ||	TRUE	igd	0.0284	2.46E-13	27432	exposure	TRUE	reported	UC	textfile	2	TRUE			0.001948014	27432	1.43E-05	406831	TRUE	9.57E-11	0.014868295	413.9926931	383.6545801	53.53832229
rs483905	A	G	A	G	0.128903199	-0.00373374	0.31		FALSE	FALSE	FALSE	ebi-a-GCST90013892	11	96023427	0.0116239	406831	0.748051	Type 2 diabetes (Firth correction) || id:ebi-a-GCST90013892	Type 2 diabetes (Firth correction)	Type 2 diabetes (Firth correction) || ||	TRUE	igd	0.0228	1.57E-08	27432	exposure	TRUE	reported	UC	textfile	2	TRUE			0.001163928	27432	2.54E-07	406831	TRUE	7.03E-08	0.00710834	196.3776759	383.6545801	31.96374793
rs56167332	A	C	A	C	0.151595991	-0.00689144	0.364		FALSE	FALSE	FALSE	ebi-a-GCST90013892	5	158827769	0.011419	406831	0.546171	Type 2 diabetes (Firth correction) || id:ebi-a-GCST90013892	Type 2 diabetes (Firth correction)	Type 2 diabetes (Firth correction) || ||	TRUE	igd	0.0231	5.30E-11	27432	exposure	TRUE	reported	UC	textfile	2	TRUE			0.001567633	27432	8.95E-07	406831	TRUE	5.70E-10	0.010640546	295.0092452	383.6545801	43.06767945
rs6017342	A	C	A	C	-0.191305794	-0.00983036	0.434		FALSE	FALSE	FALSE	ebi-a-GCST90013892	20	43065028	0.0106505	406831	0.356011	Type 2 diabetes (Firth correction) || id:ebi-a-GCST90013892	Type 2 diabetes (Firth correction)	Type 2 diabetes (Firth correction) || ||	TRUE	igd	0.024	1.39E-15	27432	exposure	TRUE	reported	UC	textfile	2	TRUE			0.002311017	27432	2.09E-06	406831	TRUE	7.42E-14	0.017980113	502.2245405	383.6545801	63.53803298
rs6062496	G	A	G	A	-0.158498358	-0.0215484	0.402		FALSE	FALSE	FALSE	ebi-a-GCST90013892	20	62329099	0.0106831	406831	0.0436456	Type 2 diabetes (Firth correction) || id:ebi-a-GCST90013892	Type 2 diabetes (Firth correction)	Type 2 diabetes (Firth correction) || ||	TRUE	igd	0.0224	1.47E-12	27432	exposure	TRUE	reported	UC	textfile	2	TRUE			0.001821947	27432	1.00E-05	406831	TRUE	2.30E-10	0.012078327	335.3590733	383.6545801	50.06722224
rs6933404	C	T	C	T	0.166798663	0.000356972	0.238		FALSE	FALSE	FALSE	ebi-a-GCST90013892	6	137959235	0.0128717	406831	0.977875	Type 2 diabetes (Firth correction) || id:ebi-a-GCST90013892	Type 2 diabetes (Firth correction)	Type 2 diabetes (Firth correction) || ||	TRUE	igd	0.0252	3.69E-11	27432	exposure	TRUE	reported	UC	textfile	2	TRUE			0.001594649	27432	1.89E-09	406831	TRUE	1.58E-10	0.010091299	279.6261086	383.6545801	43.8110889
rs7282490	G	A	G	A	0.139698944	0.0137404	0.421		FALSE	FALSE	FALSE	ebi-a-GCST90013892	21	45615741	0.0108772	406831	0.206508	Type 2 diabetes (Firth correction) || id:ebi-a-GCST90013892	Type 2 diabetes (Firth correction)	Type 2 diabetes (Firth correction) || ||	TRUE	igd	0.0214	7.08E-11	27432	exposure	TRUE	reported	UC	textfile	2	TRUE			0.001551168	27432	3.92E-06	406831	TRUE	1.98E-09	0.009514301	263.4841543	383.6545801	42.61462804
rs76359966	G	T	G	T	-0.229801339	0.0734623	0.582		FALSE	FALSE	FALSE	ebi-a-GCST90013892	6	32455580	0.051706	406831	0.155384	Type 2 diabetes (Firth correction) || id:ebi-a-GCST90013892	Type 2 diabetes (Firth correction)	Type 2 diabetes (Firth correction) || ||	TRUE	igd	0.0272	3.23E-17	27432	exposure	TRUE	reported	UC	textfile	2	TRUE			0.002595451	27432	4.96E-06	406831	TRUE	5.42E-15	0.025694157	723.3772935	383.6545801	71.37848102
rs7752873	T	C	T	C	0.182296556	0.0326051	0.148		FALSE	FALSE	FALSE	ebi-a-GCST90013892	6	106579332	0.0152303	406831	0.0328715	Type 2 diabetes (Firth correction) || id:ebi-a-GCST90013892	Type 2 diabetes (Firth correction)	Type 2 diabetes (Firth correction) || ||	TRUE	igd	0.0303	1.83E-09	27432	exposure	TRUE	reported	UC	textfile	2	TRUE			0.001317872	27432	1.13E-05	406831	TRUE	1.26E-07	0.008380853	231.8297355	383.6545801	36.1969246
rs7911680	A	C	A	C	0.171799729	0.00579349	0.539		FALSE	FALSE	FALSE	ebi-a-GCST90013892	10	101293468	0.0106211	406831	0.585433	Type 2 diabetes (Firth correction) || id:ebi-a-GCST90013892	Type 2 diabetes (Firth correction)	Type 2 diabetes (Firth correction) || ||	TRUE	igd	0.0213	8.27E-16	27432	exposure	TRUE	reported	UC	textfile	2	TRUE			0.002366089	27432	7.31E-07	406831	TRUE	1.77E-14	0.014667788	408.3266859	383.6545801	65.05575834
rs798502	C	A	C	A	-0.136495745	-0.0186375	0.263		FALSE	FALSE	FALSE	ebi-a-GCST90013892	7	2789880	0.0116364	406831	0.109232	Type 2 diabetes (Firth correction) || id:ebi-a-GCST90013892	Type 2 diabetes (Firth correction)	Type 2 diabetes (Firth correction) || ||	TRUE	igd	0.0239	1.21E-08	27432	exposure	TRUE	reported	UC	textfile	2	TRUE			0.001187683	27432	6.31E-06	406831	TRUE	2.99E-07	0.007222565	199.5562646	383.6545801	32.61688047
rs989960	T	C	T	C	-0.129095531	-0.00461474	0.407		FALSE	FALSE	FALSE	ebi-a-GCST90013892	7	107445727	0.0107809	406831	0.668616	Type 2 diabetes (Firth correction) || id:ebi-a-GCST90013892	Type 2 diabetes (Firth correction)	Type 2 diabetes (Firth correction) || ||	TRUE	igd	0.0215	1.77E-09	27432	exposure	TRUE	reported	UC	textfile	2	TRUE			0.001312651	27432	4.50E-07	406831	TRUE	1.18E-08	0.008044546	222.4514058	383.6545801	36.05333956
rs9977672	A	G	A	G	-0.245005798	0.00234852	0.217		FALSE	FALSE	FALSE	ebi-a-GCST90013892	21	40463283	0.0122696	406831	0.848205	Type 2 diabetes (Firth correction) || id:ebi-a-GCST90013892	Type 2 diabetes (Firth correction)	Type 2 diabetes (Firth correction) || ||	TRUE	igd	0.0261	6.21E-21	27432	exposure	TRUE	reported	UC	textfile	2	TRUE			0.003202233	27432	9.01E-08	406831	TRUE	1.67E-19	0.020398781	571.1901464	383.6545801	88.11943621
