# Supplementary material for: Global and regional genetic association analysis of ulcerative colitis and type 2 diabetes mellitus and causal validation analysis of two-sample two-way Mendelian randomization
Source: Front Immunol. 2024 Nov 22;15:1375915. doi: 10.3389/fimmu.2024.1375915 (PMC11621067; doi:10.3389/fimmu.2024.1375915)
Supplement: Supplementary file 2 [file DataSheet2.csv]

SNP	effect_allele.exposure	other_allele.exposure	effect_allele.outcome	other_allele.outcome	beta.exposure	beta.outcome	eaf.exposure	eaf.outcome	remove	palindromic	ambiguous	id.outcome	se.outcome	pval.outcome	samplesize.outcome	outcome	mr_keep.outcome	pval_origin.outcome	data_source.outcome	chr.exposure	pos.exposure	se.exposure	pval.exposure	samplesize.exposure	id.exposure	exposure	mr_keep.exposure	pval_origin.exposure	data_source.exposure	action	mr_keep	units.outcome	units.exposure	rsq.exposure	effective_n.exposure	rsq.outcome	effective_n.outcome	steiger_dir	steiger_pval	R2	F	FMean	F_pow_beta_se
rs10228456	T	C	T	C	0.0751137	0.001598721		0.541	FALSE	FALSE	FALSE	UC	0.0211	0.9398	27432	outcome	TRUE	reported	textfile	7	15063926	0.0107192	2.36E-12	406831	ebi-a-GCST90013892	Type 2 diabetes (Firth correction) || id:ebi-a-GCST90013892	TRUE	reported	igd	2	TRUE			0.000120684	406831	2.09E-07	27432	TRUE	0.09146029				49.10362589
rs10426693	C	T	C	T	-0.0635199	0.018500076		0.442	FALSE	FALSE	FALSE	UC	0.0228	0.4175	27432	outcome	TRUE	reported	textfile	19	46147527	0.0108137	4.15E-09	406831	ebi-a-GCST90013892	Type 2 diabetes (Firth correction) || id:ebi-a-GCST90013892	TRUE	reported	igd	2	TRUE			8.48E-05	406831	2.40E-05	27432	TRUE	0.489624825				34.50412174
rs11708067	G	A	G	A	-0.103527	-0.019998687		0.221	FALSE	FALSE	FALSE	UC	0.0255	0.4341	27432	outcome	TRUE	reported	textfile	3	123065778	0.0125948	1.27E-16	406831	ebi-a-GCST90013892	Type 2 diabetes (Firth correction) || id:ebi-a-GCST90013892	TRUE	reported	igd	2	TRUE			0.000166051	406831	2.24E-05	27432	TRUE	0.191316723				67.56545527
rs11855188	G	A	G	A	0.0679462	-0.016099701		0.739	FALSE	FALSE	FALSE	UC	0.0241	0.5055	27432	outcome	TRUE	reported	textfile	15	77840714	0.0124784	4.50E-08	406831	ebi-a-GCST90013892	Type 2 diabetes (Firth correction) || id:ebi-a-GCST90013892	TRUE	reported	igd	2	TRUE			7.29E-05	406831	1.63E-05	27432	TRUE	0.470369703				29.64917
rs1215468	G	A	G	A	-0.092386	0.021795812		0.287	FALSE	FALSE	FALSE	UC	0.0235	0.3536	27432	outcome	TRUE	reported	textfile	13	80707429	0.0119343	7.31E-15	406831	ebi-a-GCST90013892	Type 2 diabetes (Firth correction) || id:ebi-a-GCST90013892	TRUE	reported	igd	2	TRUE			0.00014728	406831	3.14E-05	27432	TRUE	0.294730146				59.9264328
rs13266634	T	C	T	C	-0.10822	0.021996298		0.31	FALSE	FALSE	FALSE	UC	0.0229	0.3377	27432	outcome	TRUE	reported	textfile	8	118184783	0.0116776	1.23E-20	406831	ebi-a-GCST90013892	Type 2 diabetes (Firth correction) || id:ebi-a-GCST90013892	TRUE	reported	igd	2	TRUE			0.000211059	406831	3.36E-05	27432	TRUE	0.161718172				85.88313105
rs1496653	G	A	G	A	-0.0838534	-0.012303994		0.202	FALSE	FALSE	FALSE	UC	0.0261	0.637	27432	outcome	TRUE	reported	textfile	3	23454790	0.0134404	3.36E-10	406831	ebi-a-GCST90013892	Type 2 diabetes (Firth correction) || id:ebi-a-GCST90013892	TRUE	reported	igd	2	TRUE			9.57E-05	406831	8.10E-06	27432	TRUE	0.266278416				38.92395532
rs1613299	T	C	T	C	0.0904212	-0.022603546		0.355	FALSE	FALSE	FALSE	UC	0.0226	0.318	27432	outcome	TRUE	reported	textfile	10	80954785	0.0109287	1.71E-16	406831	ebi-a-GCST90013892	Type 2 diabetes (Firth correction) || id:ebi-a-GCST90013892	TRUE	reported	igd	2	TRUE			0.000168236	406831	3.65E-05	27432	TRUE	0.266445741				68.45473976
rs2237895	C	A	C	A	0.0888886	-0.006796849		0.412	FALSE	FALSE	FALSE	UC	0.0233	0.7711	27432	outcome	TRUE	reported	textfile	11	2857194	0.0106787	1.03E-16	406831	ebi-a-GCST90013892	Type 2 diabetes (Firth correction) || id:ebi-a-GCST90013892	TRUE	reported	igd	2	TRUE			0.000170282	406831	3.10E-06	27432	TRUE	0.070360274				69.28757479
rs2383208	G	A	G	A	-0.154558	0.036695105		0.181	FALSE	FALSE	FALSE	UC	0.0278	0.1868	27432	outcome	TRUE	reported	textfile	9	22132076	0.014455	2.38E-27	406831	ebi-a-GCST90013892	Type 2 diabetes (Firth correction) || id:ebi-a-GCST90013892	TRUE	reported	igd	2	TRUE			0.00028094	406831	6.35E-05	27432	TRUE	0.158676395				114.326468
rs2796441	A	G	A	G	-0.0731279	-0.014098924		0.406	FALSE	FALSE	FALSE	UC	0.0221	0.5225	27432	outcome	TRUE	reported	textfile	9	84308948	0.0107881	1.15E-11	406831	ebi-a-GCST90013892	Type 2 diabetes (Firth correction) || id:ebi-a-GCST90013892	TRUE	reported	igd	2	TRUE			0.000112932	406831	1.48E-05	27432	TRUE	0.277433523				45.94902253
rs2943641	C	T	C	T	0.0982009	-0.018497855		0.632	FALSE	FALSE	FALSE	UC	0.022	0.3991	27432	outcome	TRUE	reported	textfile	2	227093745	0.0112488	1.95E-18	406831	ebi-a-GCST90013892	Type 2 diabetes (Firth correction) || id:ebi-a-GCST90013892	TRUE	reported	igd	2	TRUE			0.000187295	406831	2.58E-05	27432	TRUE	0.167542281				76.21115538
rs34715063	C	T	C	T	0.0981798	0.00250313		0.136	FALSE	FALSE	FALSE	UC	0.0342	0.9421	27432	outcome	TRUE	reported	textfile	15	38873115	0.0155065	3.70E-10	406831	ebi-a-GCST90013892	Type 2 diabetes (Firth correction) || id:ebi-a-GCST90013892	TRUE	reported	igd	2	TRUE			9.85E-05	406831	1.95E-07	27432	TRUE	0.128413739				40.08821502
rs35338539	A	G	A	G	0.0647496	0.011602431		0.359	FALSE	FALSE	FALSE	UC	0.0243	0.6331	27432	outcome	TRUE	reported	textfile	9	4298589	0.0112279	9.04E-09	406831	ebi-a-GCST90013892	Type 2 diabetes (Firth correction) || id:ebi-a-GCST90013892	TRUE	reported	igd	2	TRUE			8.17E-05	406831	8.31E-06	27432	TRUE	0.32355156				33.2565434
rs3751297	A	G	A	G	0.0659532	0.017201207		0.271	FALSE	FALSE	FALSE	UC	0.026	0.5073	27432	outcome	TRUE	reported	textfile	12	133088165	0.011762	2.34E-08	406831	ebi-a-GCST90013892	Type 2 diabetes (Firth correction) || id:ebi-a-GCST90013892	TRUE	reported	igd	2	TRUE			7.73E-05	406831	1.60E-05	27432	TRUE	0.441960108				31.4419443
rs467022	T	C	T	C	0.0693711	-0.016902038		0.74	FALSE	FALSE	FALSE	UC	0.0243	0.4873	27432	outcome	TRUE	reported	textfile	5	55805639	0.0123546	1.69E-08	406831	ebi-a-GCST90013892	Type 2 diabetes (Firth correction) || id:ebi-a-GCST90013892	TRUE	reported	igd	2	TRUE			7.75E-05	406831	1.76E-05	27432	TRUE	0.460551442				31.52824409
rs4804833	G	A	G	A	-0.0693555	-0.004997492		0.603	FALSE	FALSE	FALSE	UC	0.0232	0.8302	27432	outcome	TRUE	reported	textfile	19	7970635	0.0108439	1.79E-10	406831	ebi-a-GCST90013892	Type 2 diabetes (Firth correction) || id:ebi-a-GCST90013892	TRUE	reported	igd	2	TRUE			0.000100539	406831	1.69E-06	27432	TRUE	0.161845709				40.90635718
rs508419	G	A	G	A	0.0885651	-0.026904798		0.753	FALSE	FALSE	FALSE	UC	0.0243	0.2687	27432	outcome	TRUE	reported	textfile	8	41522991	0.0126827	2.13E-12	406831	ebi-a-GCST90013892	Type 2 diabetes (Firth correction) || id:ebi-a-GCST90013892	TRUE	reported	igd	2	TRUE			0.00011985	406831	4.47E-05	27432	TRUE	0.49438207				48.76427765
rs56094641	G	A	G	A	0.110335	-0.000899595		0.416	FALSE	FALSE	FALSE	UC	0.0216	0.9676	27432	outcome	TRUE	reported	textfile	16	53806453	0.010731	1.28E-24	406831	ebi-a-GCST90013892	Type 2 diabetes (Firth correction) || id:ebi-a-GCST90013892	TRUE	reported	igd	2	TRUE			0.000259789	406831	6.32E-08	27432	TRUE	0.010970192				105.7173356
rs58321169	T	C	T	C	0.0683553	-0.026395311		0.282	FALSE	FALSE	FALSE	UC	0.0254	0.2984	27432	outcome	TRUE	reported	textfile	6	126868567	0.0118813	1.03E-08	406831	ebi-a-GCST90013892	Type 2 diabetes (Firth correction) || id:ebi-a-GCST90013892	TRUE	reported	igd	2	TRUE			8.14E-05	406831	3.94E-05	27432	TRUE	0.659880931				33.09912124
rs6446298	C	T	C	T	0.0684768	-0.024204689		0.647	FALSE	FALSE	FALSE	UC	0.0222	0.2769	27432	outcome	TRUE	reported	textfile	3	49860854	0.0113981	1.69E-09	406831	ebi-a-GCST90013892	Type 2 diabetes (Firth correction) || id:ebi-a-GCST90013892	TRUE	reported	igd	2	TRUE			8.87E-05	406831	4.33E-05	27432	TRUE	0.649413694				36.09291746
rs67131976	T	C	T	C	0.144053	0.004001981		0.184	FALSE	FALSE	FALSE	UC	0.0274	0.8834	27432	outcome	TRUE	reported	textfile	6	20686878	0.0134893	6.21E-26	406831	ebi-a-GCST90013892	Type 2 diabetes (Firth correction) || id:ebi-a-GCST90013892	TRUE	reported	igd	2	TRUE			0.000280241	406831	7.78E-07	27432	TRUE	0.011009641				114.0422527
rs7018475	G	T	G	T	0.0876828	0.015804232		0.271	FALSE	FALSE	FALSE	UC	0.0265	0.5525	27432	outcome	TRUE	reported	textfile	9	22137685	0.0119708	3.39E-13	406831	ebi-a-GCST90013892	Type 2 diabetes (Firth correction) || id:ebi-a-GCST90013892	TRUE	reported	igd	2	TRUE			0.00013186	406831	1.30E-05	27432	TRUE	0.206375928				53.65157426
rs71320321	A	G	A	G	0.124719	0.007700277		0.317	FALSE	FALSE	FALSE	UC	0.0226	0.7324	27432	outcome	TRUE	reported	textfile	3	185519107	0.0112237	2.77E-28	406831	ebi-a-GCST90013892	Type 2 diabetes (Firth correction) || id:ebi-a-GCST90013892	TRUE	reported	igd	2	TRUE			0.000303424	406831	4.23E-06	27432	TRUE	0.013785597				123.4790104
rs72892910	T	G	T	G	0.0766844	0.0009995		0.186	FALSE	FALSE	FALSE	UC	0.0273	0.9717	27432	outcome	TRUE	reported	textfile	6	50816887	0.0138729	4.08E-08	406831	ebi-a-GCST90013892	Type 2 diabetes (Firth correction) || id:ebi-a-GCST90013892	TRUE	reported	igd	2	TRUE			7.51E-05	406831	4.89E-08	27432	TRUE	0.175811065				30.5548064
rs74567345	C	T	C	T	0.168482	-0.060304571		0.05	FALSE	FALSE	FALSE	UC	0.0529	0.2548	27432	outcome	TRUE	reported	textfile	5	102301358	0.0230154	7.35E-13	406831	ebi-a-GCST90013892	Type 2 diabetes (Firth correction) || id:ebi-a-GCST90013892	TRUE	reported	igd	2	TRUE			0.000131705	406831	4.74E-05	27432	TRUE	0.461496256				53.58829804
rs76895963	G	T	G	T	-0.603549	-0.139501039		0.023	FALSE	FALSE	FALSE	UC	0.0921	0.1298	27432	outcome	TRUE	reported	textfile	12	4384844	0.0516131	1.12E-36	406831	ebi-a-GCST90013892	Type 2 diabetes (Firth correction) || id:ebi-a-GCST90013892	TRUE	reported	igd	2	TRUE			0.000336006	406831	8.36E-05	27432	TRUE	0.14082626				136.7430241
rs77464186	C	A	C	A	-0.099558	-0.007402534		0.155	FALSE	FALSE	FALSE	UC	0.0295	0.8012	27432	outcome	TRUE	reported	textfile	11	72460398	0.0149936	2.05E-11	406831	ebi-a-GCST90013892	Type 2 diabetes (Firth correction) || id:ebi-a-GCST90013892	TRUE	reported	igd	2	TRUE			0.000108363	406831	2.30E-06	27432	TRUE	0.153901946				44.09003931
rs7895525	C	T	C	T	0.0690906	-0.024497472		0.256	FALSE	FALSE	FALSE	UC	0.0251	0.3285	27432	outcome	TRUE	reported	textfile	10	12250620	0.0122324	1.93E-08	406831	ebi-a-GCST90013892	Type 2 diabetes (Firth correction) || id:ebi-a-GCST90013892	TRUE	reported	igd	2	TRUE			7.84E-05	406831	3.47E-05	27432	TRUE	0.63489747				31.90175536
rs7903146	T	C	T	C	0.294913	-0.044997366		0.282	FALSE	FALSE	FALSE	UC	0.0234	0.05483	27432	outcome	TRUE	reported	textfile	10	114758349	0.0109833	4.67E-152	406831	ebi-a-GCST90013892	Type 2 diabetes (Firth correction) || id:ebi-a-GCST90013892	TRUE	reported	igd	2	TRUE			0.001769055	406831	0.00013479	27432	TRUE	1.03E-06				720.978214
rs79677630	G	T	G	T	0.147335	-0.072999501		0.035	FALSE	FALSE	FALSE	UC	0.0622	0.2407	27432	outcome	TRUE	reported	textfile	17	40748547	0.0261691	3.28E-08	406831	ebi-a-GCST90013892	Type 2 diabetes (Firth correction) || id:ebi-a-GCST90013892	TRUE	reported	igd	2	TRUE			7.79E-05	406831	5.02E-05	27432	TRUE	0.780222625				31.69817665
rs8017808	T	G	T	G	-0.074519	0.015902876		0.264	FALSE	FALSE	FALSE	UC	0.0244	0.5128	27432	outcome	TRUE	reported	textfile	14	38848419	0.0126467	3.18E-09	406831	ebi-a-GCST90013892	Type 2 diabetes (Firth correction) || id:ebi-a-GCST90013892	TRUE	reported	igd	2	TRUE			8.53E-05	406831	1.55E-05	27432	TRUE	0.395304312				34.71999097
rs849134	G	A	G	A	-0.0840707	0.027802945		0.501	FALSE	FALSE	FALSE	UC	0.0212	0.1883	27432	outcome	TRUE	reported	textfile	7	28196222	0.0106086	2.38E-15	406831	ebi-a-GCST90013892	Type 2 diabetes (Firth correction) || id:ebi-a-GCST90013892	TRUE	reported	igd	2	TRUE			0.000154346	406831	6.27E-05	27432	TRUE	0.470116155				62.80195711
rs9379084	A	G	A	G	-0.104895	-0.01069701		0.133	FALSE	FALSE	FALSE	UC	0.0346	0.7569	27432	outcome	TRUE	reported	textfile	6	7231843	0.0177237	2.20E-09	406831	ebi-a-GCST90013892	Type 2 diabetes (Firth correction) || id:ebi-a-GCST90013892	TRUE	reported	igd	2	TRUE			8.61E-05	406831	3.48E-06	27432	TRUE	0.234771264				35.02682672
