# Supplementary material for: Global and regional genetic association analysis of ulcerative colitis and type 2 diabetes mellitus and causal validation analysis of two-sample two-way Mendelian randomization
Source: Front Immunol. 2024 Nov 22;15:1375915. doi: 10.3389/fimmu.2024.1375915 (PMC11621067; doi:10.3389/fimmu.2024.1375915)
Supplement: Supplementary file 4 [file DataSheet4.xlsx]

## Sheet: BIV
locus	phen1	phen2	rho	rho.lower	rho.upper	r2	r2.lower	r2.upper	p	V11	CHR	START	STOP	qvalue
962	T2DM	UC	-0.548527	-0.71925	-0.38402	0.300882	0.14747	0.51732	1.76e-08	R	6	32208902	32454577	1.47312e-05
966	T2DM	UC	-0.283882	-0.39557	-0.17153	0.0805891	0.02942	0.15648	1.59e-06	R	6	32629240	32682213	0.000665415
438	T2DM	UC	-0.759891	-1	-0.42146	0.577434	0.17763	1	3.62e-05	R	3	16084006	17182494	0.0100998
965	T2DM	UC	-0.191377	-0.2894	-0.0945	0.0366253	0.00893	0.08375	0.000140174	R	6	32586785	32629239	0.0234651
1623	T2DM	UC	0.780434	0.40485	1	0.609077	0.1639	1	0.000127363	R	11	11081300	11632650	0.0234651
1589	T2DM	UC	-0.450024	-0.82887	-0.22554	0.202521	0.05087	0.68703	0.00024962	R	10	114255955	115588903	0.034822
1895	T2DM	UC	-0.959793	-1	-0.45381	0.921203	0.20594	1	0.000496463	R	13	53336572	54684856	0.0471251
2011	T2DM	UC	1	0.44941	1	1	0.20197	1	0.000506721	R	14	82524786	84087372	0.0471251
2450	T2DM	UC	0.755586	0.35988	1	0.570911	0.12951	1	0.000404029	R	21	35729262	37303548	0.0471251
1224	T2DM	UC	0.97176	0.43687	1	0.944317	0.19085	1	0.000793412	R	7	150897819	152253294	0.0603714
2423	T2DM	UC	-0.895474	-1	-0.38892	0.801874	0.15125	1	0.000726669	R	20	57924038	58780894	0.0603714
248	T2DM	UC	-0.942591	-1	-0.41617	0.888477	0.1732	1	0.000937722	R	2	43295777	44104110	0.0654061
1179	T2DM	UC	-0.837099	-1	-0.32851	0.700734	0.10792	1	0.00181305	R	7	90660832	92530165	0.0772434
1183	T2DM	UC	0.892992	0.38706	1	0.797434	0.14982	1	0.00143634	R	7	96564982	97420207	0.0772434
1572	T2DM	UC	-0.471156	-0.83281	-0.19322	0.221988	0.03733	0.69357	0.00179311	R	10	92911507	94503299	0.0772434
1841	T2DM	UC	0.905899	0.39464	1	0.820653	0.15574	1	0.00128965	R	12	111592382	113947983	0.0772434
2065	T2DM	UC	-0.809925	-1	-0.32435	0.655979	0.1052	1	0.00154975	R	15	59901117	61130595	0.0772434
2312	T2DM	UC	-0.885123	-1	-0.3764	0.783444	0.14167	1	0.00147552	R	19	4741719	5478684	0.0772434
2352	T2DM	UC	0.620463	0.25204	1	0.384974	0.06352	1	0.00184572	R	19	45893308	46765060	0.0772434
2493	T2DM	UC	-0.879006	-1	-0.34778	0.772652	0.12095	1	0.00159635	R	22	48977539	49559207	0.0772434
2376	T2DM	UC	-0.958375	-1	-0.34014	0.918483	0.11616	1	0.00318093	R	20	6128359	7231796	0.126783
1889	T2DM	UC	0.865924	0.30865	1	0.749824	0.09606	1	0.00363365	R	13	46493237	47433528	0.138244
2123	T2DM	UC	-0.776201	-1	-0.27752	0.602488	0.07727	1	0.00402772	R	16	22667049	24014705	0.146574
1496	T2DM	UC	-0.940389	-1	-0.32416	0.884332	0.10543	1	0.00508469	R	10	8771921	10081279	0.177329
1866	T2DM	UC	0.938721	0.30562	1	0.881197	0.09359	1	0.00530159	R	13	21540734	22795188	0.177497
77	T2DM	UC	0.9976	0.34864	1	0.995205	0.12287	1	0.00554155	R	1	88656690	89753964	0.178395
463	T2DM	UC	0.81175	0.26553	1	0.658939	0.07051	1	0.00589443	R	3	45844192	47588461	0.182727
51	T2DM	UC	-0.627462	-1	-0.19222	0.393709	0.03714	1	0.00675805	R	1	58387484	59889045	0.187529
1182	T2DM	UC	-0.734521	-1	-0.2193	0.539521	0.04934	1	0.00703486	R	7	95174848	96564981	0.187529
1304	T2DM	UC	-0.723818	-1	-0.22541	0.523912	0.05095	1	0.00715189	R	8	68683824	70004665	0.187529
2085	T2DM	UC	1	0.32246	1	1	0.10598	1	0.00632736	R	15	85494084	86341598	0.187529
2426	T2DM	UC	0.663846	0.19166	1	0.440691	0.0376	1	0.00716957	R	20	60125334	60766557	0.187529
969	T2DM	UC	-0.562067	-1	-0.16115	0.315919	0.02694	1	0.00776483	R	6	33194976	33864262	0.194487
1757	T2DM	UC	0.679733	0.20111	1	0.462037	0.04179	1	0.00790031	R	12	17374896	18470023	0.194487
1493	T2DM	UC	0.886611	0.26056	1	0.786079	0.07103	1	0.00868994	R	10	6234719	6897037	0.207814
442	T2DM	UC	-0.643479	-1	-0.17734	0.414065	0.03242	1	0.00915406	R	3	21790868	22648001	0.212832
1716	T2DM	UC	-0.874945	-1	-0.21993	0.765528	0.0504	1	0.00977987	R	11	107846825	109891837	0.221237
305	T2DM	UC	-0.523888	-1	-0.13211	0.274458	0.0181	1	0.0106142	R	2	110097869	112644828	0.233792
923	T2DM	UC	-0.811914	-1	-0.19859	0.659204	0.04077	1	0.0112276	R	5	177659903	178595252	0.240962
398	T2DM	UC	0.690351	0.17058	1	0.476584	0.03206	1	0.0125618	R	2	221445192	222327713	0.241587
403	T2DM	UC	-0.617797	-1	-0.13635	0.381673	0.01998	1	0.0117017	R	2	226242843	227557841	0.241587
1070	T2DM	UC	-0.72745	-1	-0.17743	0.529184	0.0326	1	0.0125728	R	6	147015883	148184844	0.241587
1766	T2DM	UC	0.555493	0.13634	1	0.308573	0.02011	1	0.0119263	R	12	25990814	26958056	0.241587
1914	T2DM	UC	-0.836936	-1	-0.20531	0.700462	0.04367	1	0.0126999	R	13	74437636	75882384	0.241587
731	T2DM	UC	-0.676087	-1	-0.13841	0.457093	0.02147	1	0.0133243	R	4	146174872	147161042	0.247832
2	T2DM	UC	-0.61581	-1	-0.11255	0.379222	0.01521	1	0.0161305	R	1	1376205	2215495	0.261223
117	T2DM	UC	0.740191	0.16583	1	0.547883	0.03019	1	0.0145134	R	1	159882516	161054076	0.261223
224	T2DM	UC	-0.913314	-1	-0.2061	0.834142	0.04709	1	0.0154976	R	2	20064518	21084898	0.261223
359	T2DM	UC	0.50992	0.10949	1	0.260018	0.01303	1	0.0155331	R	2	174118390	174927563	0.261223
374	T2DM	UC	0.576617	0.12695	1	0.332487	0.01799	1	0.0154922	R	2	191051955	193033982	0.261223
2353	T2DM	UC	0.363927	0.06956	0.67586	0.132443	0.00557	0.45678	0.0156508	R	19	46765061	47752727	0.261223
2403	T2DM	UC	-0.808623	-1	-0.16335	0.653872	0.02925	1	0.0162289	R	20	38427595	40272390	0.261223
24	T2DM	UC	-0.423742	-0.92007	-0.07214	0.179557	0.00629	0.84653	0.0199515	R	1	22145630	22740287	0.272128
168	T2DM	UC	0.994385	0.19701	1	0.988802	0.04828	1	0.0208079	R	1	217352166	218563960	0.272128
686	T2DM	UC	0.540138	0.09251	1	0.291749	0.01113	1	0.0204782	R	4	96183802	97540787	0.272128
789	T2DM	UC	-0.573698	-1	-0.09744	0.329129	0.01363	1	0.0202846	R	5	13608148	14910295	0.272128
964	T2DM	UC	-0.0897605	-0.16335	-0.01729	0.00805695	0.00034	0.02668	0.0173048	R	6	32539568	32586784	0.272128
1177	T2DM	UC	-0.84721	-1	-0.16189	0.717764	0.03112	1	0.0177813	R	7	87836642	89330087	0.272128
1344	T2DM	UC	-0.544962	-1	-0.10851	0.296983	0.014	1	0.0194165	R	8	116094204	118300068	0.272128
2225	T2DM	UC	-0.970208	-1	-0.1864	0.941304	0.04208	1	0.0195345	R	17	68176220	69245590	0.272128
2287	T2DM	UC	0.534708	0.09063	1	0.285913	0.01113	1	0.0195395	R	18	58527237	59449422	0.272128
2310	T2DM	UC	-0.928975	-1	-0.18016	0.862995	0.03711	1	0.0188881	R	19	3085447	3893909	0.272128
2428	T2DM	UC	0.6602	0.11336	1	0.435864	0.01546	1	0.0205234	R	20	61470769	62179241	0.272128
2445	T2DM	UC	0.720742	0.14742	1	0.519469	0.02425	1	0.0189321	R	21	29449871	30847296	0.272128
482	T2DM	UC	-0.498435	-1	-0.08942	0.248437	0.01027	1	0.0213189	R	3	69784970	71223281	0.274522
945	T2DM	UC	-0.639605	-1	-0.08755	0.409095	0.01287	1	0.0236734	R	6	21295865	22199713	0.276489
968	T2DM	UC	-0.354224	-0.69128	-0.04775	0.125474	0.00354	0.47787	0.0231006	R	6	32897999	33194975	0.276489
1579	T2DM	UC	0.508267	0.07904	1	0.258335	0.00912	1	0.023784	R	10	101271452	102509298	0.276489
1778	T2DM	UC	0.658206	0.1215	1	0.433235	0.01951	1	0.0223199	R	12	38746761	40017396	0.276489
1904	T2DM	UC	-0.792314	-1	-0.11861	0.627762	0.01987	1	0.0227103	R	13	63973942	65187138	0.276489
2125	T2DM	UC	-0.595002	-1	-0.09462	0.354028	0.0141	1	0.0228264	R	16	25235252	26154122	0.276489
2368	T2DM	UC	-0.515023	-1	-0.08071	0.265248	0.00854	1	0.0234643	R	19	57959953	59118811	0.276489
980	T2DM	UC	0.548897	0.09568	1	0.301288	0.01159	1	0.0249735	R	6	45408422	46430701	0.279614
1172	T2DM	UC	0.610082	0.06115	1	0.3722	0.00952	1	0.0263913	R	7	81533567	82759283	0.279614
1252	T2DM	UC	-0.546266	-1	-0.08082	0.298407	0.00899	1	0.0247919	R	8	12296850	12947935	0.279614
1498	T2DM	UC	-0.416008	-0.88883	-0.04835	0.173063	0.00439	0.79001	0.026182	R	10	10969482	11856924	0.279614
1985	T2DM	UC	0.6314	0.0875	1	0.398665	0.01089	1	0.0255119	R	14	52760554	54359598	0.279614
2206	T2DM	UC	-0.748797	-1	-0.10344	0.560697	0.01863	1	0.0259179	R	17	42348004	43460500	0.279614
2482	T2DM	UC	-0.581653	-1	-0.08019	0.338321	0.00961	1	0.0251888	R	22	37364005	38718589	0.279614
489	T2DM	UC	0.593378	0.07218	1	0.352097	0.01005	1	0.0287668	R	3	77507833	79023360	0.292387
816	T2DM	UC	0.95595	0.15858	1	0.913841	0.04093	1	0.0279847	R	5	46388849	50164835	0.292387
1531	T2DM	UC	-0.651027	-1	-0.09051	0.423836	0.01221	1	0.0283044	R	10	46327145	49197320	0.292387
2367	T2DM	UC	-0.631305	-1	-0.07608	0.398546	0.0088	1	0.0289942	R	19	57143510	57959952	0.292387
1365	T2DM	UC	0.515059	0.06539	1	0.265286	0.00765	1	0.0300867	R	8	140355989	141527881	0.299792
2187	T2DM	UC	0.382858	0.03307	0.80335	0.14658	0.00314	0.64538	0.0316155	R	17	13648447	14508610	0.31132
1128	T2DM	UC	0.60047	0.05817	1	0.360565	0.00806	1	0.0331237	R	7	30175114	31730554	0.322378
449	T2DM	UC	-0.652334	-1	-0.05093	0.42554	0.00928	1	0.0339434	R	3	28649811	29877022	0.326559
1544	T2DM	UC	0.405982	0.03347	0.85368	0.164822	0.00361	0.72876	0.0348836	R	10	62626466	64069687	0.331791
2039	T2DM	UC	-0.390657	-0.83112	-0.03419	0.152613	0.00324	0.69076	0.0357078	R	15	26392948	27563172	0.335814
1626	T2DM	UC	0.447117	0.03636	0.99554	0.199913	0.00445	0.99111	0.0378392	R	11	13364728	15126767	0.351905
68	T2DM	UC	-0.661788	-1	-0.0497	0.437964	0.00926	1	0.0389424	R	1	79065287	80099353	0.358184
79	T2DM	UC	0.53904	0.02719	1	0.290564	0.00526	1	0.0417164	R	1	90941550	91870059	0.361689
226	T2DM	UC	0.395916	0.0128	0.85962	0.15675	0.00259	0.73896	0.0424486	R	2	22429641	23538527	0.361689
751	T2DM	UC	-0.621104	-1	-0.03514	0.38577	0.00739	1	0.0426398	R	4	168623791	169555114	0.361689
1487	T2DM	UC	0.590632	0.02566	1	0.348846	0.00649	1	0.0427804	R	10	1872961	2637065	0.361689
1517	T2DM	UC	-0.448296	-1	-0.02203	0.200969	0.00393	1	0.0422392	R	10	28734423	29393749	0.361689
1631	T2DM	UC	-0.528704	-1	-0.01648	0.279528	0.00408	1	0.0419453	R	11	19780785	20686336	0.361689
1879	T2DM	UC	-0.831824	-1	-0.03817	0.691931	0.0126	1	0.0418097	R	13	36579414	37499810	0.361689
2133	T2DM	UC	-0.50169	-1	-0.03223	0.251693	0.00442	1	0.0415942	R	16	50467034	52041336	0.361689
967	T2DM	UC	-0.197486	-0.39352	-0.00515	0.0390007	0.00046	0.15486	0.0451247	R	6	32682214	32897998	0.370288
1037	T2DM	UC	0.34517	0.01538	0.73201	0.119142	0.00191	0.53584	0.0447268	R	6	106053916	107309327	0.370288
1883	T2DM	UC	0.366687	0.00406	0.77959	0.134459	0.00174	0.60776	0.0450123	R	13	40091624	41003943	0.370288
1657	T2DM	UC	-0.633995	-1	-0.03078	0.40195	0.00859	1	0.0455681	R	11	45019560	46316005	0.370296
838	T2DM	UC	0.502604	0.00636	1	0.252611	0.00307	1	0.0513734	R	5	75239303	75959515	0.395353
860	T2DM	UC	-0.492309	-1	0.00995	0.242368	0	1	0.0538886	R	5	101575368	102903985	0.395353
1115	T2DM	UC	0.629801	0.00012	1	0.396649	0.00508	1	0.0535407	R	7	15877565	16739013	0.395353
1124	T2DM	UC	-0.515485	-1	0.00266	0.265725	0	1	0.0516678	R	7	24894120	25671575	0.395353
1187	T2DM	UC	-0.670218	-1	0.00634	0.449192	0	1	0.0521794	R	7	100849308	101950748	0.395353
1211	T2DM	UC	-0.571603	-1	-0.01249	0.32673	0.00553	1	0.0526059	R	7	133807217	134943221	0.395353
1313	T2DM	UC	0.615795	-0.00529	1	0.379203	0	1	0.054792	R	8	78633660	79756169	0.395353
1328	T2DM	UC	0.44084	0.00445	1	0.19434	0.0028	1	0.0506185	R	8	98132520	99388944	0.395353
1331	T2DM	UC	-0.665972	-1	0.0044	0.443519	0	1	0.0541706	R	8	102548681	103716053	0.395353
1492	T2DM	UC	-0.455495	-1	0.00347	0.207475	0	1	0.0528495	R	10	5396243	6234718	0.395353
1501	T2DM	UC	0.556799	0.0021	1	0.310026	0.00382	1	0.051696	R	10	13208062	14008135	0.395353
2242	T2DM	UC	-0.448966	-1	-0.00694	0.20157	0.00238	1	0.0503662	R	18	3722829	4603961	0.395353
2452	T2DM	UC	0.782116	-0.00506	1	0.611706	0	1	0.054455	R	21	38046450	39252059	0.395353
913	T2DM	UC	0.703769	0.0036	1	0.495291	0.00862	1	0.0558554	R	5	163781269	165289211	0.399581
113	T2DM	UC	-0.456791	-1	0.023	0.208658	0	1	0.0566657	R	1	154685546	156813845	0.401942
1923	T2DM	UC	0.580426	-0.00615	1	0.336894	0	1	0.0581343	R	13	83829836	85035400	0.408894
1834	T2DM	UC	-0.790216	-1	0.01703	0.624441	0	1	0.0588428	R	12	104140832	105079100	0.410429
1920	T2DM	UC	0.707674	-0.01127	1	0.500802	0	1	0.0609711	R	13	80778340	81724089	0.421759
125	T2DM	UC	0.523542	-0.01443	1	0.274096	0	1	0.0626376	R	1	167163955	168179086	0.424691
827	T2DM	UC	0.671149	-0.02255	1	0.450441	0	1	0.0629172	R	5	59868568	60930753	0.424691
2034	T2DM	UC	0.495838	-0.01733	1	0.245855	0	1	0.0624751	R	15	20000205	22799926	0.424691
3	T2DM	UC	-0.481534	-1	0.02843	0.231875	0	1	0.0648329	R	1	2215496	2983519	0.434121
2217	T2DM	UC	0.452486	-0.02507	1	0.204743	0	1	0.0660568	R	17	56245228	58652809	0.438806
6	T2DM	UC	0.36756	-0.02962	0.83658	0.135101	0	0.69986	0.0734433	R	1	4281477	4773403	0.440527
297	T2DM	UC	-0.524816	-1	0.05255	0.275432	0	1	0.0736843	R	2	100202437	101556799	0.440527
327	T2DM	UC	0.538329	-0.03513	1	0.289799	0	1	0.0725964	R	2	135160198	137061003	0.440527
430	T2DM	UC	0.598266	-0.05083	1	0.357922	0	1	0.0689898	R	3	7529555	8664892	0.440527
839	T2DM	UC	0.487169	-0.04423	1	0.237334	0	1	0.0713157	R	5	75959516	77290255	0.440527
1404	T2DM	UC	-0.666439	-1	0.02764	0.444141	0	1	0.0685559	R	9	27366480	28067454	0.440527
1411	T2DM	UC	-0.415303	-1	0.02872	0.172477	0	1	0.0730363	R	9	33194893	34704544	0.440527
1418	T2DM	UC	0.635217	-0.06287	1	0.403501	0	1	0.0717936	R	9	70939678	72288878	0.440527
1600	T2DM	UC	-0.575308	-1	0.02114	0.33098	0	1	0.0687687	R	10	126875817	127997708	0.440527
1947	T2DM	UC	-0.550191	-1	0.04455	0.30271	0	1	0.0724903	R	13	109156766	109813576	0.440527
1968	T2DM	UC	-0.715491	-1	0.06901	0.511927	0	1	0.0729637	R	14	35379989	36422077	0.440527
2090	T2DM	UC	-0.429967	-1	0.03238	0.184872	0	1	0.0696918	R	15	90632719	91593623	0.440527
2159	T2DM	UC	0.33206	-0.01639	0.74827	0.110264	0	0.55991	0.0673059	R	16	78973581	79662634	0.440527
2408	T2DM	UC	0.470457	-0.04285	1	0.221329	0	1	0.0730486	R	20	44072211	45673603	0.440527
184	T2DM	UC	0.437826	-0.04831	1	0.191692	0	1	0.0743369	R	1	234365797	235097113	0.441276
2274	T2DM	UC	-0.494473	-1	0.0443	0.244503	0	1	0.0754294	R	18	45718493	46558306	0.444609
14	T2DM	UC	0.585821	-0.08368	1	0.343186	0	1	0.0762852	R	1	11709174	13481025	0.446508
2311	T2DM	UC	-0.397931	-1	0.04082	0.158349	0	1	0.0797334	R	19	3893910	4741718	0.46345
210	T2DM	UC	0.373463	-0.05746	0.9305	0.139474	0	0.86583	0.0827681	R	2	6306607	7108208	0.468087
451	T2DM	UC	-0.351568	-0.85879	0.0421	0.1236	0	0.73751	0.0827118	R	3	31269698	32378805	0.468087
1677	T2DM	UC	-0.453731	-1	0.05422	0.205872	0	1	0.0812879	R	11	68887345	69713996	0.468087
2234	T2DM	UC	0.429983	-0.06203	1	0.184885	0	1	0.0823803	R	17	77412787	78438332	0.468087
888	T2DM	UC	-0.314423	-0.74431	0.04811	0.0988616	0	0.554	0.0849573	R	5	132554691	134556570	0.477243
2340	T2DM	UC	-0.465865	-1	0.06777	0.21703	0	1	0.0855715	R	19	33785836	34633274	0.477489
512	T2DM	UC	-0.386106	-1	0.0747	0.149078	0	1	0.0874627	R	3	106174686	107736519	0.478472
744	T2DM	UC	-0.705067	-1	0.07138	0.49712	0	1	0.0873714	R	4	162239290	163245541	0.478472
1765	T2DM	UC	-0.45154	-1	0.06959	0.203888	0	1	0.0871989	R	12	25058715	25990813	0.478472
18	T2DM	UC	-0.394267	-1	0.07497	0.155447	0	1	0.0945091	R	1	16732169	17557746	0.484401
109	T2DM	UC	0.617503	-0.13418	1	0.381309	0	1	0.0976068	R	1	149716038	151146407	0.484401
200	T2DM	UC	-0.351705	-0.85075	0.05239	0.123696	0	0.72378	0.0901371	R	1	248341595	249240538	0.484401
654	T2DM	UC	-0.645222	-1	0.13503	0.416311	0	1	0.0962842	R	4	58011086	58940256	0.484401
898	T2DM	UC	-0.361796	-0.94325	0.0665	0.130896	0	0.89037	0.0969828	R	5	148662215	149850203	0.484401
972	T2DM	UC	-0.401028	-1	0.06836	0.160823	0	1	0.0955704	R	6	36346354	37570051	0.484401
1136	T2DM	UC	0.361747	-0.07198	0.8982	0.130861	0	0.80676	0.0933993	R	7	38966484	40261240	0.484401
1413	T2DM	UC	-0.715607	-1	0.14403	0.512093	0	1	0.0952374	R	9	36749274	37687112	0.484401
1490	T2DM	UC	0.364016	-0.06721	0.92277	0.132508	0	0.8518	0.0941899	R	10	3880323	4813182	0.484401
1563	T2DM	UC	0.370892	-0.07162	0.93847	0.137561	0	0.88152	0.0978061	R	10	83596351	84679429	0.484401
1964	T2DM	UC	-0.511863	-1	0.09173	0.262004	0	1	0.09455	R	14	30831155	32382245	0.484401
2055	T2DM	UC	-0.524761	-1	0.10062	0.275375	0	1	0.0938108	R	15	47693317	49260006	0.484401
2126	T2DM	UC	-0.539568	-1	0.10027	0.291134	0	1	0.0906315	R	16	26154123	27443061	0.484401
2224	T2DM	UC	-0.348265	-0.87924	0.06534	0.121289	0	0.77314	0.0937683	R	17	66757557	68176219	0.484401
2365	T2DM	UC	0.619882	-0.11864	1	0.384254	0	1	0.0944027	R	19	55714086	56411086	0.484401
2385	T2DM	UC	-0.477711	-1	0.07084	0.228208	0	1	0.0904471	R	20	15238520	15962576	0.484401
1592	T2DM	UC	0.360466	-0.08134	0.91898	0.129936	0	0.84452	0.0989249	R	10	118416050	119528730	0.48706
1326	T2DM	UC	-0.604702	-1	0.13362	0.365664	0	1	0.099765	R	8	96175631	96900513	0.488323
169	T2DM	UC	0.369334	-0.08318	0.99539	0.136408	0	0.9908	0.101717	R	1	218563961	220073132	0.49174
1831	T2DM	UC	0.447549	-0.09621	1	0.2003	0	1	0.102517	R	12	100931424	101825061	0.49174
2306	T2DM	UC	0.418923	-0.09727	1	0.175496	0	1	0.102813	R	19	64705	762046	0.49174
2345	T2DM	UC	-0.356763	-0.89573	0.06894	0.12728	0	0.80233	0.101352	R	19	39370420	40171413	0.49174
95	T2DM	UC	0.470881	-0.10277	1	0.221729	0	1	0.106945	R	1	107874654	109271449	0.502882
944	T2DM	UC	-0.354801	-1	0.0701	0.125884	0	1	0.106383	R	6	20418021	21295864	0.502882
1377	T2DM	UC	0.26477	-0.05654	0.64445	0.0701034	0	0.41532	0.106403	R	9	4596615	5437591	0.502882
322	T2DM	UC	0.528392	-0.12396	1	0.279198	0	1	0.111919	R	2	130485399	131760638	0.504133
353	T2DM	UC	-0.575391	-1	0.14224	0.331075	0	1	0.114966	R	2	169224446	170155561	0.504133
783	T2DM	UC	-0.513221	-1	0.13133	0.263396	0	1	0.115742	R	5	6936734	8079415	0.504133
1171	T2DM	UC	0.5451	-0.13924	1	0.297134	0	1	0.110974	R	7	80055722	81533566	0.504133
1309	T2DM	UC	0.483838	-0.12189	1	0.234099	0	1	0.113209	R	8	73838028	75011699	0.504133
1465	T2DM	UC	0.696583	-0.15405	1	0.485228	0	1	0.112539	R	9	119890465	121008529	0.504133
1494	T2DM	UC	-0.383208	-1	0.08746	0.146849	0	1	0.113639	R	10	6897038	7659872	0.504133
1645	T2DM	UC	0.630496	-0.16463	1	0.397526	0	1	0.11049	R	11	32830423	33905327	0.504133
1740	T2DM	UC	-0.444879	-1	0.12696	0.197917	0	1	0.115507	R	12	60317	1078397	0.504133
1748	T2DM	UC	0.554042	-0.14752	1	0.306962	0	1	0.111435	R	12	8123318	8760628	0.504133
1829	T2DM	UC	-0.478551	-1	0.11462	0.229011	0	1	0.113292	R	12	97814022	99244337	0.504133
1884	T2DM	UC	-0.429372	-1	0.10998	0.18436	0	1	0.11611	R	13	41003944	42037054	0.504133
2197	T2DM	UC	-0.437532	-1	0.08792	0.191434	0	1	0.11131	R	17	29783142	31318753	0.504133
2246	T2DM	UC	-0.372572	-1	0.10135	0.13881	0	1	0.11681	R	18	7862480	8788524	0.504133
2454	T2DM	UC	0.46267	-0.10933	1	0.214064	0	1	0.110696	R	21	40480832	41344742	0.504133
2455	T2DM	UC	-0.595378	-1	0.15482	0.354475	0	1	0.116848	R	21	41344743	42187152	0.504133
445	T2DM	UC	-0.489221	-1	0.14456	0.239337	0	1	0.118364	R	3	24270190	25516193	0.507828
2465	T2DM	UC	0.485191	-0.13307	1	0.23541	0	1	0.118918	R	22	19635655	20969184	0.507828
978	T2DM	UC	-0.22529	-0.53298	0.05905	0.0507555	0	0.28407	0.120621	R	6	43770627	44596897	0.509754
1314	T2DM	UC	0.468245	-0.14587	1	0.219253	0	1	0.121196	R	8	79756170	81340231	0.509754
2083	T2DM	UC	-0.590242	-1	0.20192	0.348386	0	1	0.120807	R	15	82191078	84209760	0.509754
2495	T2DM	UC	0.298734	-0.07763	0.74956	0.0892421	0	0.56184	0.122038	R	22	50347997	51244236	0.510729
1075	T2DM	UC	0.43498	-0.13369	1	0.189208	0	1	0.123917	R	6	152376500	153082361	0.516013
679	T2DM	UC	0.410092	-0.13516	1	0.168175	0	1	0.125217	R	4	88502718	89244554	0.518845
1603	T2DM	UC	0.356435	-0.12633	0.97805	0.127046	0	0.95791	0.126661	R	10	129831970	130694008	0.522243
1855	T2DM	UC	-0.411831	-1	0.12643	0.169605	0	1	0.127457	R	12	127545378	128372588	0.522819
2148	T2DM	UC	-0.508705	-1	0.15497	0.258781	0	1	0.12805	R	16	69549150	71062712	0.522819
1366	T2DM	UC	0.457572	-0.14048	1	0.209372	0	1	0.128788	R	8	141527882	142611889	0.522988
2414	T2DM	UC	-0.369706	-1	0.1122	0.136683	0	1	0.129341	R	20	50653621	51533750	0.522988
2009	T2DM	UC	0.528281	-0.19102	1	0.279081	0	1	0.132716	R	14	79199452	81001920	0.5323
2181	T2DM	UC	-0.428716	-1	0.14236	0.183798	0	1	0.132916	R	17	7264459	8554763	0.5323
209	T2DM	UC	-0.31704	-0.88943	0.09913	0.100514	0	0.79109	0.137798	R	2	5568654	6306606	0.536792
949	T2DM	UC	0.528541	-0.18405	1	0.279356	0	1	0.138527	R	6	24950380	25684629	0.536792
1731	T2DM	UC	0.390895	-0.1344	1	0.152799	0	1	0.135822	R	11	126304241	127306871	0.536792
1785	T2DM	UC	-0.536126	-1	0.18819	0.287431	0	1	0.136676	R	12	46037745	47499603	0.536792
1999	T2DM	UC	-0.372725	-1	0.12324	0.138924	0	1	0.135972	R	14	68976913	69794542	0.536792
2236	T2DM	UC	-0.394789	-1	0.13961	0.155859	0	1	0.13837	R	17	79333775	80459149	0.536792
2424	T2DM	UC	0.319213	-0.1118	0.85942	0.101897	0	0.74102	0.138493	R	20	58780895	59560457	0.536792
970	T2DM	UC	-0.261723	-0.67285	0.08704	0.0684991	0	0.45327	0.140816	R	6	33864263	34979270	0.540656
1152	T2DM	UC	-0.605872	-1	0.25152	0.367081	0	1	0.140288	R	7	54550501	55161394	0.540656
4	T2DM	UC	-0.597297	-1	0.24207	0.356764	0	1	0.143932	R	1	2983520	3582047	0.547596
1981	T2DM	UC	0.500407	-0.20254	1	0.250407	0	1	0.143472	R	14	49002066	50500564	0.547596
1837	T2DM	UC	0.428509	-0.16978	1	0.18362	0	1	0.144598	R	12	106964978	108183188	0.54764
70	T2DM	UC	0.3385	-0.12828	0.93179	0.114583	0	0.86822	0.147491	R	1	80781443	82123368	0.551277
1745	T2DM	UC	0.489115	-0.20568	1	0.239234	0	1	0.147534	R	12	4967644	6023700	0.551277
2356	T2DM	UC	-0.374954	-1	0.14403	0.14059	0	1	0.146976	R	19	49415190	50451925	0.551277
21	T2DM	UC	0.157813	-0.06585	0.38366	0.0249049	0	0.14719	0.152112	R	1	19238925	20556202	0.563549
1682	T2DM	UC	-0.217115	-0.53734	0.07814	0.0471387	0	0.28874	0.152165	R	11	75445254	76518906	0.563549
450	T2DM	UC	-0.442577	-1	0.17633	0.195875	0	1	0.152873	R	3	29877023	31269697	0.563677
1937	T2DM	UC	-0.304523	-0.82446	0.12306	0.0927341	0	0.6807	0.156221	R	13	98527336	99402294	0.573496
172	T2DM	UC	0.565097	-0.26336	1	0.319334	0	1	0.157302	R	1	221856865	222763597	0.574942
110	T2DM	UC	0.452367	-0.19833	1	0.204636	0	1	0.158697	R	1	151146408	152535630	0.577519
283	T2DM	UC	-0.365924	-1	0.17792	0.1339	0	1	0.163237	R	2	77372831	78080057	0.591469
642	T2DM	UC	0.506528	-0.24856	1	0.256571	0	1	0.164535	R	4	41360938	42189251	0.592334
1427	T2DM	UC	-0.428825	-1	0.21143	0.183891	0	1	0.164891	R	9	81161598	82601465	0.592334
242	T2DM	UC	-0.460245	-1	0.18596	0.211826	0	1	0.165604	R	2	37603361	38887393	0.592353
2373	T2DM	UC	0.308066	-0.14082	0.85518	0.0949045	0	0.73267	0.168748	R	20	3736552	4591847	0.60103
893	T2DM	UC	-0.332356	-1	0.15849	0.11046	0	1	0.173549	R	5	141253831	142532956	0.603966
917	T2DM	UC	-0.423087	-1	0.19327	0.179003	0	1	0.17215	R	5	169506967	170898340	0.603966
1244	T2DM	UC	-0.398946	-1	0.19313	0.159158	0	1	0.171524	R	8	6019164	6663427	0.603966
1336	T2DM	UC	0.529288	-0.2734	1	0.280145	0	1	0.175345	R	8	107787164	108647463	0.603966
1593	T2DM	UC	-0.308551	-0.91621	0.1368	0.0952037	0	0.83943	0.17386	R	10	119528731	120592839	0.603966
1977	T2DM	UC	0.441651	-0.20928	1	0.195055	0	1	0.17515	R	14	44623274	45817082	0.603966
2202	T2DM	UC	0.257102	-0.10691	0.67988	0.0661015	0	0.46224	0.170351	R	17	36116885	37361178	0.603966
2404	T2DM	UC	-0.324367	-1	0.1611	0.105214	0	1	0.174938	R	20	40272391	41351514	0.603966
30	T2DM	UC	0.459738	-0.23825	1	0.211359	0	1	0.176182	R	1	30405183	31639217	0.604277
352	T2DM	UC	-0.391327	-1	0.19879	0.153137	0	1	0.177132	R	2	168437446	169224445	0.604277
1023	T2DM	UC	0.415362	-0.24153	1	0.172525	0	1	0.178626	R	6	91097025	92015279	0.604277
1599	T2DM	UC	0.321626	-0.16338	0.97045	0.103443	0	0.94177	0.180339	R	10	125798320	126875816	0.604277
1671	T2DM	UC	-0.34371	-1	0.17288	0.118136	0	1	0.180296	R	11	60515106	61717117	0.604277
2047	T2DM	UC	-0.469323	-1	0.24997	0.220264	0	1	0.181211	R	15	36583328	37962915	0.604277
2271	T2DM	UC	0.561675	-0.32728	1	0.315479	0	1	0.180338	R	18	41425455	42974165	0.604277
2272	T2DM	UC	0.24837	-0.11964	0.67573	0.0616875	0	0.4566	0.180659	R	18	42974166	44300145	0.604277
228	T2DM	UC	-0.505214	-1	0.27329	0.255241	0	1	0.182097	R	2	24669225	25895394	0.604371
357	T2DM	UC	0.388103	-0.21778	1	0.150624	0	1	0.189977	R	2	172501316	173287857	0.604371
377	T2DM	UC	-0.426716	-1	0.24993	0.182087	0	1	0.190409	R	2	196446300	198140350	0.604371
404	T2DM	UC	-0.451389	-1	0.25587	0.203752	0	1	0.187162	R	2	227557842	228812485	0.604371
765	T2DM	UC	0.438144	-0.26416	1	0.19197	0	1	0.190489	R	4	182065647	182946258	0.604371
981	T2DM	UC	0.383219	-0.20829	1	0.146857	0	1	0.184357	R	6	46430702	47313443	0.604371
1410	T2DM	UC	0.334358	-0.18101	1	0.111795	0	1	0.187149	R	9	32253284	33194892	0.604371
1627	T2DM	UC	-0.319876	-1	0.15953	0.102321	0	1	0.185173	R	11	15126768	16383386	0.604371
1741	T2DM	UC	-0.448498	-1	0.25756	0.201151	0	1	0.190626	R	12	1078398	1942426	0.604371
1742	T2DM	UC	-0.462319	-1	0.25589	0.213739	0	1	0.188768	R	12	1942427	3069506	0.604371
1976	T2DM	UC	0.559779	-0.36983	1	0.313353	0	1	0.185358	R	14	43321169	44623273	0.604371
2175	T2DM	UC	-0.224911	-0.59873	0.11443	0.0505848	0	0.35848	0.186382	R	17	1480057	2699135	0.604371
2220	T2DM	UC	-0.395262	-1	0.21573	0.156232	0	1	0.186353	R	17	62112374	63548724	0.604371
2176	T2DM	UC	0.400583	-0.2277	1	0.160467	0	1	0.191847	R	17	2699136	3430440	0.605947
133	T2DM	UC	-0.428992	-1	0.24352	0.184034	0	1	0.195828	R	1	176449097	177746472	0.614542
1802	T2DM	UC	0.407448	-0.26078	1	0.166014	0	1	0.196771	R	12	67183621	68006682	0.614542
2297	T2DM	UC	0.356422	-0.21425	1	0.127036	0	1	0.196694	R	18	69311743	70540349	0.614542
550	T2DM	UC	0.307863	-0.163	0.94723	0.0947796	0	0.89741	0.199503	R	3	147358244	148638308	0.616177
1361	T2DM	UC	-0.427349	-1	0.26877	0.182627	0	1	0.198374	R	8	136220343	137527617	0.616177
2127	T2DM	UC	0.275569	-0.15831	0.78095	0.0759382	0	0.60988	0.199375	R	16	27443062	29043177	0.616177
417	T2DM	UC	0.272151	-0.16573	0.78772	0.074066	0	0.6205	0.204687	R	2	239634351	240325600	0.616399
473	T2DM	UC	0.404667	-0.26145	1	0.163755	0	1	0.208015	R	3	60571140	61277587	0.616399
619	T2DM	UC	-0.326701	-1	0.19408	0.106733	0	1	0.204218	R	4	20086839	21416380	0.616399
670	T2DM	UC	-0.320702	-1	0.19587	0.10285	0	1	0.205901	R	4	76497359	78045637	0.616399
822	T2DM	UC	-0.277524	-0.84175	0.16364	0.0770197	0	0.7109	0.200361	R	5	55221399	55968966	0.616399
918	T2DM	UC	0.37344	-0.23324	1	0.139457	0	1	0.208412	R	5	170898341	172285682	0.616399
960	T2DM	UC	0.167421	-0.09809	0.43496	0.0280298	0	0.18919	0.206878	R	6	31320269	31427209	0.616399
973	T2DM	UC	-0.3872	-1	0.24609	0.149924	0	1	0.204671	R	6	37570052	38688720	0.616399
1613	T2DM	UC	-0.233332	-0.82442	0.14036	0.0544439	0	0.68246	0.206248	R	11	2477450	3362508	0.616399
1727	T2DM	UC	0.347001	-0.20962	1	0.120409	0	1	0.207789	R	11	122589225	123398882	0.616399
1753	T2DM	UC	0.252552	-0.15061	0.70118	0.0637825	0	0.49186	0.201829	R	12	12721875	13559527	0.616399
1993	T2DM	UC	0.344441	-0.21578	1	0.11864	0	1	0.203126	R	14	61652817	62717985	0.616399
1188	T2DM	UC	-0.475274	-1	0.34323	0.225886	0	1	0.210764	R	7	101950749	103191322	0.620458
1445	T2DM	UC	-0.250983	-0.71356	0.14708	0.0629927	0	0.5099	0.211267	R	9	100310518	101596750	0.620458
971	T2DM	UC	-0.358098	-1	0.23525	0.128234	0	1	0.212017	R	6	34979271	36346353	0.620483
1984	T2DM	UC	-0.508109	-1	0.35192	0.258175	0	1	0.213021	R	14	52206123	52760553	0.621249
2471	T2DM	UC	0.38944	-0.25818	1	0.151663	0	1	0.214258	R	22	26166935	27192923	0.622687
333	T2DM	UC	-0.370199	-1	0.25373	0.137047	0	1	0.216692	R	2	142494981	143259780	0.625418
1932	T2DM	UC	0.419486	-0.28088	1	0.175968	0	1	0.21619	R	13	91764205	93285142	0.625418
1474	T2DM	UC	-0.38608	-1	0.26956	0.149057	0	1	0.220107	R	9	130902728	132193798	0.633091
170	T2DM	UC	-0.457176	-1	0.30904	0.20901	0	1	0.222561	R	1	220073133	220978151	0.633618
1858	T2DM	UC	-0.385108	-1	0.26632	0.148308	0	1	0.222214	R	12	129887419	130629840	0.633618
1966	T2DM	UC	-0.387515	-1	0.25547	0.150168	0	1	0.221269	R	14	33591114	34695195	0.633618
64	T2DM	UC	0.379414	-0.2648	1	0.143955	0	1	0.225382	R	1	75132093	76097247	0.637984
103	T2DM	UC	-0.46236	-1	0.32166	0.213776	0	1	0.231717	R	1	117046312	118118667	0.637984
154	T2DM	UC	-0.260616	-0.82494	0.17943	0.0679207	0	0.68363	0.231373	R	1	200134006	201067952	0.637984
405	T2DM	UC	-0.313521	-1	0.22799	0.0982954	0	1	0.231343	R	2	228812486	229764918	0.637984
411	T2DM	UC	0.308575	-0.20816	1	0.0952187	0	1	0.23068	R	2	234945578	235625789	0.637984
432	T2DM	UC	-0.294764	-0.98894	0.19625	0.086886	0	0.98446	0.229705	R	3	9970732	11226367	0.637984
675	T2DM	UC	-0.252013	-0.77166	0.17259	0.0635105	0	0.59939	0.228025	R	4	82655624	84003062	0.637984
1633	T2DM	UC	-0.439843	-1	0.32375	0.193462	0	1	0.228656	R	11	21442723	22368743	0.637984
1721	T2DM	UC	-0.313182	-1	0.22631	0.0980829	0	1	0.228771	R	11	114742318	116247377	0.637984
2307	T2DM	UC	-0.386642	-1	0.29961	0.149492	0	1	0.229213	R	19	762047	1515920	0.637984
336	T2DM	UC	-0.510343	-1	0.44111	0.26045	0	1	0.239051	R	2	145977921	147252196	0.6413
418	T2DM	UC	0.379934	-0.27714	1	0.144349	0	1	0.234549	R	2	240325601	241113279	0.6413
428	T2DM	UC	-0.398144	-1	0.28566	0.158519	0	1	0.239037	R	3	5496183	6421145	0.6413
466	T2DM	UC	-0.380135	-1	0.27065	0.144503	0	1	0.234313	R	3	51953969	54074844	0.6413
883	T2DM	UC	-0.355685	-1	0.27478	0.126512	0	1	0.239025	R	5	126054698	126992836	0.6413
1558	T2DM	UC	0.364032	-0.28063	1	0.132519	0	1	0.237131	R	10	78665482	79952996	0.6413
2026	T2DM	UC	-0.374381	-1	0.28421	0.140161	0	1	0.237321	R	14	99474534	100786189	0.6413
2095	T2DM	UC	-0.457987	-1	0.36042	0.209752	0	1	0.236003	R	15	95662426	96864278	0.6413
412	T2DM	UC	0.441335	-0.35874	1	0.194777	0	1	0.2402	R	2	235625790	236276287	0.642324
206	T2DM	UC	0.25112	-0.17228	0.77345	0.0630612	0	0.59823	0.241148	R	2	3314203	4016104	0.642639
1604	T2DM	UC	-0.40443	-1	0.33386	0.163564	0	1	0.242621	R	10	130694009	131694738	0.642639
2316	T2DM	UC	0.208981	-0.14975	0.60019	0.043673	0	0.36126	0.242138	R	19	8199017	9105577	0.642639
161	T2DM	UC	-0.268008	-0.85947	0.19999	0.0718283	0	0.73943	0.244159	R	1	209711170	211082892	0.644672
2361	T2DM	UC	0.406809	-0.3531	1	0.165493	0	1	0.246875	R	19	53431218	54042240	0.649794
122	T2DM	UC	-0.253226	-0.77835	0.1965	0.0641235	0	0.60703	0.2481	R	1	164726580	165553812	0.650971
1305	T2DM	UC	-0.345172	-1	0.26844	0.119144	0	1	0.252544	R	8	70004666	70872088	0.659285
1898	T2DM	UC	-0.458156	-1	0.39654	0.209907	0	1	0.252844	R	13	56434008	58245843	0.659285
255	T2DM	UC	0.426004	-0.41819	1	0.18148	0	1	0.26257	R	2	49114133	49849185	0.660099
478	T2DM	UC	0.245252	-0.20187	0.78119	0.0601487	0	0.61135	0.261279	R	3	65326752	66702084	0.660099
701	T2DM	UC	-0.431868	-1	0.35392	0.18651	0	1	0.258783	R	4	113916003	115306149	0.660099
832	T2DM	UC	0.359871	-0.32786	1	0.129507	0	1	0.260357	R	5	65606871	67096191	0.660099
866	T2DM	UC	0.299114	-0.25324	1	0.0894692	0	1	0.261638	R	5	108641785	109606905	0.660099
1057	T2DM	UC	-0.316161	-1	0.25667	0.0999577	0	1	0.262226	R	6	129850179	130550137	0.660099
1064	T2DM	UC	-0.416896	-1	0.36091	0.173802	0	1	0.257728	R	6	138825722	139716713	0.660099
1358	T2DM	UC	0.534351	-0.48556	1	0.285532	0	1	0.254405	R	8	133461552	134509448	0.660099
2116	T2DM	UC	0.21756	-0.1674	0.64451	0.0473322	0	0.41549	0.257832	R	16	11916632	12793149	0.660099
2218	T2DM	UC	-0.366563	-1	0.29419	0.134368	0	1	0.257382	R	17	58652810	60453120	0.660099
2407	T2DM	UC	0.190548	-0.14394	0.55218	0.0363085	0	0.30528	0.258918	R	20	43008891	44072210	0.660099
2472	T2DM	UC	0.226926	-0.18986	0.72423	0.0514956	0	0.52451	0.26262	R	22	27192924	27952441	0.660099
936	T2DM	UC	0.37083	-0.33427	1	0.137515	0	1	0.264231	R	6	11790672	13352326	0.661592
1675	T2DM	UC	-0.401745	-1	0.3753	0.161399	0	1	0.264795	R	11	66782662	68000949	0.661592
2370	T2DM	UC	0.324089	-0.25111	1	0.105034	0	1	0.267153	R	20	884242	1771285	0.665497
2351	T2DM	UC	-0.268451	-0.937	0.23895	0.072066	0	0.87881	0.26967	R	19	45040933	45893307	0.669774
1702	T2DM	UC	0.161687	-0.13207	0.46466	0.0261427	0	0.21591	0.272924	R	11	95327211	96150134	0.67585
251	T2DM	UC	-0.407477	-1	0.40781	0.166038	0	1	0.279349	R	2	45850048	46499326	0.678421
331	T2DM	UC	-0.38413	-1	0.4196	0.147556	0	1	0.284499	R	2	140934532	141802664	0.678421
388	T2DM	UC	0.292735	-0.26231	1	0.085694	0	1	0.279195	R	2	210842458	212520453	0.678421
440	T2DM	UC	0.253714	-0.2309	0.8375	0.0643706	0	0.70187	0.275221	R	3	19030989	20754842	0.678421
768	T2DM	UC	-0.363225	-1	0.3552	0.131932	0	1	0.284206	R	4	184338585	185483262	0.678421
922	T2DM	UC	-0.294213	-1	0.28297	0.0865612	0	1	0.281996	R	5	176180302	177659902	0.678421
1453	T2DM	UC	0.233847	-0.20889	0.74143	0.0546846	0	0.55087	0.282983	R	9	109150718	110630150	0.678421
1488	T2DM	UC	-0.287922	-1	0.25433	0.0828989	0	1	0.28041	R	10	2637066	3225336	0.678421
1658	T2DM	UC	0.306131	-0.29214	1	0.0937163	0	1	0.282541	R	11	46316006	48066366	0.678421
1944	T2DM	UC	-0.220492	-0.68592	0.18638	0.0486168	0	0.47189	0.276579	R	13	106313848	107037864	0.678421
1946	T2DM	UC	-0.309339	-1	0.28234	0.0956905	0	1	0.281226	R	13	108521979	109156765	0.678421
2002	T2DM	UC	-0.387212	-1	0.36239	0.149933	0	1	0.278264	R	14	72665320	73373373	0.678421
2293	T2DM	UC	0.452592	-0.45098	1	0.204839	0	1	0.278359	R	18	65294196	66407960	0.678421
2044	T2DM	UC	0.258116	-0.22507	0.88097	0.0666237	0	0.779	0.287286	R	15	33484268	34410072	0.68312
1941	T2DM	UC	-0.389217	-1	0.38956	0.15149	0	1	0.288117	R	13	103050418	104378435	0.683156
25	T2DM	UC	0.252431	-0.25002	0.85475	0.0637213	0	0.73681	0.290784	R	1	22740288	23907045	0.685595
1950	T2DM	UC	0.39596	-0.42242	1	0.156784	0	1	0.289995	R	13	111621245	112319064	0.685595
54	T2DM	UC	-0.261139	-0.90929	0.25047	0.0681935	0	0.83319	0.293752	R	1	62778734	64344226	0.688713
1576	T2DM	UC	-0.319021	-1	0.3171	0.101774	0	1	0.293359	R	10	98005995	99367800	0.688713
1029	T2DM	UC	0.287754	-0.28038	1	0.0828026	0	1	0.296627	R	6	98173004	99678876	0.691579
1830	T2DM	UC	0.348859	-0.39637	1	0.121703	0	1	0.296019	R	12	99244338	100931423	0.691579
276	T2DM	UC	-0.308967	-1	0.33269	0.0954606	0	1	0.29923	R	2	70756284	71385813	0.69571
342	T2DM	UC	0.395069	-0.48366	1	0.156079	0	1	0.301282	R	2	155207970	156130947	0.697825
1760	T2DM	UC	-0.303267	-1	0.31387	0.091971	0	1	0.302313	R	12	20074931	20866285	0.697825
2379	T2DM	UC	-0.265403	-0.95534	0.26839	0.0704387	0	0.91719	0.302641	R	20	9279551	10279603	0.697825
1970	T2DM	UC	0.330963	-0.37669	1	0.109536	0	1	0.305306	R	14	37282013	38722114	0.700259
2037	T2DM	UC	-0.380287	-1	0.43549	0.144618	0	1	0.30537	R	15	24531188	25384327	0.700259
1355	T2DM	UC	0.31149	-0.32959	1	0.0970263	0	1	0.30791	R	8	130383564	131545725	0.700328
1480	T2DM	UC	0.327112	-0.38185	1	0.107002	0	1	0.30767	R	9	136770927	137593527	0.700328
2357	T2DM	UC	0.249123	-0.25328	0.88061	0.0620623	0	0.77899	0.306573	R	19	50451926	51259178	0.700328
273	T2DM	UC	0.273924	-0.31212	1	0.0750342	0	1	0.320127	R	2	67224028	67979828	0.70143
313	T2DM	UC	0.354379	-0.43505	1	0.125584	0	1	0.319072	R	2	121073753	122026817	0.70143
338	T2DM	UC	-0.278772	-1	0.29909	0.0777138	0	1	0.312526	R	2	149568876	151428988	0.70143
542	T2DM	UC	0.289932	-0.33741	1	0.0840604	0	1	0.319466	R	3	138693847	139831267	0.70143
1090	T2DM	UC	0.279816	-0.28877	1	0.0782971	0	1	0.317314	R	6	166853326	167714865	0.70143
1259	T2DM	UC	-0.327426	-1	0.38749	0.107208	0	1	0.314881	R	8	15999329	16988030	0.70143
1267	T2DM	UC	-0.266176	-0.99565	0.28684	0.0708498	0	0.99755	0.313089	R	8	21650454	22895018	0.70143
1724	T2DM	UC	0.378545	-0.45861	1	0.143297	0	1	0.310835	R	11	118901214	120064528	0.70143
1752	T2DM	UC	-0.325769	-1	0.35386	0.106125	0	1	0.317281	R	12	11742150	12721874	0.70143
1774	T2DM	UC	-0.353999	-1	0.41173	0.125315	0	1	0.316656	R	12	32368906	33076722	0.70143
1782	T2DM	UC	-0.297346	-1	0.34407	0.0884145	0	1	0.313938	R	12	43072680	43980531	0.70143
1872	T2DM	UC	0.270886	-0.29147	1	0.073379	0	1	0.315657	R	13	27392006	28587125	0.70143
2318	T2DM	UC	0.307091	-0.35009	1	0.094305	0	1	0.315615	R	19	10028841	11681978	0.70143
2349	T2DM	UC	-0.280076	-1	0.31278	0.0784428	0	1	0.318508	R	19	43317283	43960958	0.70143
23	T2DM	UC	-0.232433	-0.81499	0.26165	0.0540252	0	0.66804	0.32116	R	1	21416122	22145629	0.701856
1900	T2DM	UC	-0.239576	-0.85847	0.25721	0.0573968	0	0.73744	0.322351	R	13	59751796	61268155	0.702624
541	T2DM	UC	0.192144	-0.20646	0.63633	0.0369192	0	0.40491	0.331226	R	3	137372142	138693846	0.716554
809	T2DM	UC	0.19496	-0.21446	0.64398	0.0380095	0	0.41471	0.330296	R	5	37925488	39438985	0.716554
2256	T2DM	UC	-0.263457	-1	0.29705	0.0694098	0	1	0.33131	R	18	21622717	22746153	0.716554
2489	T2DM	UC	-0.373747	-1	0.49258	0.139687	0	1	0.335204	R	22	45170650	46351048	0.723108
277	T2DM	UC	0.256782	-0.31385	1	0.0659371	0	1	0.339625	R	2	71385814	72160302	0.724808
396	T2DM	UC	0.320521	-0.39941	1	0.102734	0	1	0.33841	R	2	219678784	220771552	0.724808
1949	T2DM	UC	0.178244	-0.19478	0.57573	0.0317711	0	0.33204	0.339554	R	13	110995433	111621244	0.724808
2048	T2DM	UC	-0.147975	-0.47526	0.15163	0.0218966	0	0.22587	0.337344	R	15	37962916	39238840	0.724808
2406	T2DM	UC	0.208604	-0.24639	0.73143	0.0435155	0	0.54201	0.340322	R	20	42185672	43008890	0.724808
1876	T2DM	UC	0.231253	-0.28807	0.94064	0.053478	0	0.90113	0.343292	R	13	32986687	34722391	0.729278
2462	T2DM	UC	-0.192516	-0.70267	0.22351	0.0370625	0	0.50076	0.346449	R	22	16050213	17587474	0.734121
292	T2DM	UC	-0.252538	-1	0.31647	0.0637755	0	1	0.351069	R	2	86867033	88547312	0.735495
448	T2DM	UC	-0.275234	-1	0.35885	0.0757538	0	1	0.348741	R	3	27614909	28649810	0.735495
974	T2DM	UC	0.261176	-0.33969	1	0.0682131	0	1	0.352345	R	6	38688721	39785907	0.735495
1856	T2DM	UC	0.253768	-0.3083	1	0.0643983	0	1	0.350454	R	12	128372589	129170296	0.735495
2075	T2DM	UC	-0.323022	-1	0.46155	0.104343	0	1	0.35237	R	15	73375719	74458113	0.735495
2374	T2DM	UC	-0.262939	-1	0.34113	0.0691371	0	1	0.350241	R	20	4591848	5379450	0.735495
1456	T2DM	UC	-0.239154	-0.99018	0.31718	0.0571947	0	1	0.354041	R	9	112076382	112865520	0.737145
798	T2DM	UC	-0.232391	-0.91761	0.28564	0.0540055	0	0.85297	0.355693	R	5	24362662	25722097	0.738083
2141	T2DM	UC	-0.262507	-1	0.34739	0.06891	0	1	0.356255	R	16	61092845	62607090	0.738083
106	T2DM	UC	-0.227232	-0.86119	0.30255	0.0516342	0	0.75467	0.359058	R	1	120345067	145803848	0.74055
409	T2DM	UC	-0.283464	-1	0.38424	0.0803516	0	1	0.359885	R	2	233352723	234115092	0.74055
2205	T2DM	UC	-0.208809	-0.90684	0.27689	0.0436011	0	0.83788	0.3601	R	17	40233546	42348003	0.74055
1281	T2DM	UC	-0.21246	-0.79975	0.26931	0.0451393	0	0.64232	0.363178	R	8	38803981	40179577	0.740574
1698	T2DM	UC	-0.342502	-1	0.46218	0.117308	0	1	0.363651	R	11	90967062	92209168	0.740574
2134	T2DM	UC	0.27447	-0.37482	1	0.0753336	0	1	0.361983	R	16	52041337	53393882	0.740574
2301	T2DM	UC	0.206602	-0.26449	0.75678	0.0426844	0	0.57336	0.361901	R	18	73568261	74471745	0.740574
519	T2DM	UC	0.169455	-0.21494	0.58198	0.0287148	0	0.34093	0.36488	R	3	113657666	115649909	0.741273
948	T2DM	UC	-0.179735	-0.62659	0.23324	0.0323048	0	0.39389	0.367719	R	6	23939307	24950379	0.743832
2336	T2DM	UC	-0.273285	-1	0.36551	0.0746846	0	1	0.367917	R	19	29389091	30375792	0.743832
1196	T2DM	UC	0.29061	-0.42212	1	0.0844541	0	1	0.369584	R	7	111795300	113339386	0.745402
156	T2DM	UC	0.22733	-0.33901	0.87497	0.0516788	0	0.78	0.375514	R	1	202583885	204092537	0.750092
1277	T2DM	UC	-0.302955	-1	0.41247	0.0917817	0	1	0.37639	R	8	32454963	33982537	0.750092
1307	T2DM	UC	-0.191464	-0.68804	0.26163	0.0366585	0	0.47381	0.37586	R	8	72013185	72917489	0.750092
1334	T2DM	UC	0.252521	-0.36105	1	0.063767	0	1	0.373105	R	8	105370131	106500950	0.750092
1389	T2DM	UC	0.203641	-0.2681	0.74423	0.0414695	0	0.55878	0.374182	R	9	14244748	14902924	0.750092
1586	T2DM	UC	-0.312835	-1	0.46953	0.0978659	0	1	0.378678	R	10	110358383	112164981	0.750935
2232	T2DM	UC	-0.262269	-1	0.37166	0.0687853	0	1	0.379152	R	17	75619257	76596287	0.750935
2290	T2DM	UC	0.2622	-0.35704	1	0.0687491	0	1	0.379505	R	18	62074994	63109755	0.750935
378	T2DM	UC	0.235934	-0.33564	0.96729	0.0556649	0	0.94654	0.381895	R	2	198140351	199654969	0.752109
819	T2DM	UC	-0.205923	-0.78487	0.28298	0.0424044	0	0.62761	0.381826	R	5	52139774	52837225	0.752109
75	T2DM	UC	-0.347002	-1	0.57929	0.120411	0	1	0.389594	R	1	86761555	87667572	0.752889
175	T2DM	UC	-0.215845	-0.852	0.29451	0.046589	0	0.73594	0.387183	R	1	224943338	226534711	0.752889
382	T2DM	UC	-0.380225	-1	0.6225	0.144571	0	1	0.384221	R	2	203639687	205038119	0.752889
880	T2DM	UC	-0.203746	-0.78795	0.2814	0.0415126	0	0.62436	0.385062	R	5	123191942	124109485	0.752889
938	T2DM	UC	-0.227909	-1	0.34331	0.0519425	0	1	0.386949	R	6	15069422	16566882	0.752889
1376	T2DM	UC	-0.221128	-1	0.31254	0.0488975	0	1	0.392186	R	9	4025356	4596614	0.752889
1628	T2DM	UC	-0.217496	-0.94896	0.31506	0.0473044	0	0.92605	0.390588	R	11	16383387	17583948	0.752889
2012	T2DM	UC	0.200883	-0.29847	0.80429	0.0403538	0	0.65958	0.391929	R	14	84087373	85562936	0.752889
2057	T2DM	UC	-0.248579	-1	0.39057	0.0617915	0	1	0.38988	R	15	50195877	51605477	0.752889
2315	T2DM	UC	-0.209833	-0.98498	0.30134	0.0440297	0	1	0.383816	R	19	7249360	8199016	0.752889
2442	T2DM	UC	-0.208459	-0.82245	0.28419	0.0434553	0	0.68855	0.388572	R	21	26467827	27774350	0.752889
208	T2DM	UC	-0.221933	-0.91775	0.32514	0.0492542	0	0.84543	0.397657	R	2	4766970	5568653	0.753298
529	T2DM	UC	-0.366072	-1	0.63187	0.134009	0	1	0.39516	R	3	123518508	124823006	0.753298
623	T2DM	UC	-0.236188	-1	0.35336	0.0557849	0	1	0.394207	R	4	24764725	25832018	0.753298
714	T2DM	UC	-0.238535	-1	0.37169	0.056899	0	1	0.397799	R	4	125486536	126476842	0.753298
946	T2DM	UC	-0.22844	-0.97728	0.32305	0.0521847	0	0.96806	0.396403	R	6	22199714	23192337	0.753298
1825	T2DM	UC	0.27548	-0.45374	1	0.0758893	0	1	0.396297	R	12	94385885	95147845	0.753298
244	T2DM	UC	0.250649	-0.41428	1	0.0628247	0	1	0.404044	R	2	40087419	40786176	0.75484
766	T2DM	UC	-0.149925	-0.54105	0.21441	0.0224776	0	0.29305	0.403417	R	4	182946259	183603892	0.75484
776	T2DM	UC	0.195671	-0.29668	0.77525	0.0382873	0	0.60779	0.403517	R	5	598321	1206609	0.75484
1394	T2DM	UC	0.17502	-0.26044	0.65165	0.0306321	0	0.42715	0.403776	R	9	17990566	18754196	0.75484
1415	T2DM	UC	-0.243379	-1	0.38573	0.0592334	0	1	0.403476	R	9	38822978	43903829	0.75484
1637	T2DM	UC	0.382341	-0.77124	1	0.146185	0	1	0.404926	R	11	24892440	25662918	0.75484
1824	T2DM	UC	0.253106	-0.41959	1	0.0640628	0	1	0.403187	R	12	93487548	94385884	0.75484
1717	T2DM	UC	-0.378669	-1	0.70154	0.14339	0	1	0.406033	R	11	109891838	111117780	0.755221
589	T2DM	UC	-0.193387	-0.79387	0.32469	0.0373986	0	0.6468	0.407681	R	3	192049689	193122090	0.756175
937	T2DM	UC	0.252961	-0.42861	1	0.0639891	0	1	0.410989	R	6	13352327	15069421	0.756175
1674	T2DM	UC	-0.150683	-0.55691	0.21868	0.0227055	0	0.31196	0.410251	R	11	64594823	66782661	0.756175
1874	T2DM	UC	0.141955	-0.19972	0.50618	0.0201513	0	0.2565	0.411063	R	13	30068526	31433218	0.756175
1957	T2DM	UC	-0.179186	-0.71289	0.27943	0.0321076	0	0.51654	0.410718	R	14	22760701	23985936	0.756175
691	T2DM	UC	-0.225192	-1	0.35075	0.0507116	0	1	0.414265	R	4	101132996	102544803	0.757746
1143	T2DM	UC	-0.183186	-0.73141	0.27723	0.0335572	0	0.53935	0.414633	R	7	47253455	48363585	0.757746
2265	T2DM	UC	0.248936	-0.43305	1	0.0619691	0	1	0.414499	R	18	34153298	36056932	0.757746
1351	T2DM	UC	-0.183068	-0.72444	0.28661	0.0335139	0	0.53042	0.416797	R	8	125453323	126766827	0.760042
1921	T2DM	UC	-0.304423	-1	0.54778	0.0926731	0	1	0.420161	R	13	81724090	82582821	0.76451
786	T2DM	UC	-0.273225	-1	0.48821	0.074652	0	1	0.422726	R	5	10549030	11850850	0.766728
2410	T2DM	UC	-0.145524	-0.53394	0.225	0.0211773	0	0.28774	0.423212	R	20	46486133	47203836	0.766728
1967	T2DM	UC	-0.232089	-1	0.39253	0.0538653	0	1	0.42649	R	14	34695196	35379988	0.770998
1961	T2DM	UC	-0.217369	-0.99791	0.36111	0.0472492	0	1	0.427713	R	14	26395691	27720240	0.771543
167	T2DM	UC	0.226136	-0.39463	1	0.0511376	0	1	0.429449	R	1	216658127	217352165	0.771563
2348	T2DM	UC	0.196678	-0.33639	0.84059	0.0386822	0	0.72619	0.429568	R	19	41733464	43317282	0.771563
446	T2DM	UC	-0.238409	-1	0.41369	0.0568387	0	1	0.430634	R	3	25516194	26905340	0.771776
1737	T2DM	UC	0.182826	-0.29532	0.74086	0.0334253	0	0.56225	0.432453	R	11	132584402	133521642	0.771776
1994	T2DM	UC	0.241768	-0.42693	1	0.0584515	0	1	0.431985	R	14	62717986	64033237	0.771776
957	T2DM	UC	0.102707	-0.16844	0.37897	0.0105487	0	0.14535	0.434291	R	6	30715007	31106493	0.773408
1374	T2DM	UC	-0.198075	-0.87271	0.33923	0.0392336	0	0.78291	0.435462	R	9	2441121	3079045	0.773846
358	T2DM	UC	0.207854	-0.35916	0.92188	0.0432034	0	0.86649	0.43642	R	2	173287858	174118389	0.773906
1134	T2DM	UC	-0.167915	-0.68639	0.30416	0.0281953	0	0.47635	0.441342	R	7	36507691	37981936	0.780979
532	T2DM	UC	0.245594	-0.4676	1	0.0603163	0	1	0.444915	R	3	125992651	127495173	0.783987
2492	T2DM	UC	-0.169692	-0.745	0.29007	0.0287954	0	0.56519	0.444354	R	22	48269178	48977538	0.783987
399	T2DM	UC	0.187386	-0.33929	0.7871	0.0351134	0	0.62891	0.447812	R	2	222327714	223353965	0.785132
576	T2DM	UC	0.184282	-0.34553	0.84323	0.0339598	0	0.74677	0.448379	R	3	175671425	176931163	0.785132
1127	T2DM	UC	-0.251562	-1	0.5069	0.0632835	0	1	0.447715	R	7	28890887	30175113	0.785132
2136	T2DM	UC	0.292094	-0.6271	1	0.0853189	0	1	0.45032	R	16	54866096	55907389	0.786885
1166	T2DM	UC	0.160146	-0.28343	0.66938	0.0256468	0	0.4533	0.452161	R	7	73128831	75243899	0.788456
651	T2DM	UC	0.22793	-0.46934	1	0.051952	0	1	0.453187	R	4	54659779	55681701	0.788602
952	T2DM	UC	-0.260881	-1	0.53138	0.0680588	0	1	0.454287	R	6	27261036	28666364	0.788876
1469	T2DM	UC	-0.176774	-0.8476	0.3388	0.0312491	0	0.74679	0.456437	R	9	125137579	126092931	0.790968
20	T2DM	UC	-0.13306	-0.53425	0.23452	0.0177049	0	0.28992	0.457945	R	1	18427821	19238924	0.791942
158	T2DM	UC	-0.178588	-0.79775	0.31998	0.0318935	0	0.66717	0.462682	R	1	205009624	205917548	0.793038
507	T2DM	UC	-0.248788	-1	0.48605	0.0618953	0	1	0.461298	R	3	100552523	101906989	0.793038
1844	T2DM	UC	0.17357	-0.32974	0.79292	0.0301265	0	0.66005	0.462891	R	12	115439452	116197675	0.793038
2288	T2DM	UC	0.143568	-0.25845	0.56267	0.0206118	0	0.31859	0.463316	R	18	59449423	60780194	0.793038
2477	T2DM	UC	0.171001	-0.3106	0.72523	0.0292415	0	0.53173	0.461052	R	22	32662294	33501725	0.793038
201	T2DM	UC	0.315992	-0.76553	1	0.099851	0	1	0.465212	R	2	10181	789195	0.794195
604	T2DM	UC	0.228512	-0.48115	1	0.0522177	0	1	0.46589	R	4	7135820	7726034	0.794195
2230	T2DM	UC	0.173334	-0.32645	0.78939	0.0300446	0	0.65147	0.467868	R	17	73741322	74908266	0.794332
2276	T2DM	UC	0.29994	-0.72862	1	0.089964	0	1	0.466974	R	18	47455926	48228379	0.794332
728	T2DM	UC	-0.210799	-1	0.42646	0.0444362	0	1	0.471462	R	4	141087048	142807914	0.797199
958	T2DM	UC	-0.100992	-0.39055	0.17565	0.0101993	0	0.15286	0.471271	R	6	31106494	31250556	0.797199
1610	T2DM	UC	-0.18823	-0.89022	0.38362	0.0354305	0	0.81954	0.472972	R	11	87150	1061399	0.79814
1804	T2DM	UC	-0.183117	-0.94378	0.37586	0.0335317	0	0.91182	0.479872	R	12	68839662	70097805	0.804471
1828	T2DM	UC	-0.282689	-1	0.62972	0.0799128	0	1	0.480186	R	12	96828315	97814021	0.804471
1867	T2DM	UC	-0.178986	-0.83849	0.35488	0.0320362	0	0.71529	0.477944	R	13	22795189	23729049	0.804471
2227	T2DM	UC	-0.189934	-0.9239	0.38696	0.0360751	0	0.8688	0.480568	R	17	70495120	71466953	0.804471
53	T2DM	UC	0.135832	-0.26564	0.5572	0.0184502	0	0.31593	0.482663	R	1	61377616	62778733	0.805351
2481	T2DM	UC	-0.198666	-1	0.39819	0.0394683	0	1	0.483018	R	22	36135969	37364004	0.805351
1015	T2DM	UC	-0.16609	-0.75854	0.34659	0.027586	0	0.59962	0.488145	R	6	82388205	83571953	0.807465
1451	T2DM	UC	0.197695	-0.43547	0.98741	0.0390835	0	1	0.485614	R	9	107061020	108203095	0.807465
1609	T2DM	UC	-0.182468	-0.88245	0.36311	0.0332945	0	0.78992	0.487791	R	10	134856055	135524372	0.807465
1851	T2DM	UC	-0.194491	-0.98495	0.40596	0.0378269	0	0.99485	0.487017	R	12	123396635	124843768	0.807465
1934	T2DM	UC	0.235953	-0.55824	1	0.055674	0	1	0.489609	R	13	94925137	96132647	0.808289
211	T2DM	UC	-0.207009	-1	0.44859	0.0428528	0	1	0.496357	R	2	7108209	7966709	0.813015
987	T2DM	UC	-0.131527	-0.55479	0.25964	0.0172993	0	0.31151	0.495188	R	6	52598880	53425492	0.813015
1085	T2DM	UC	-0.181241	-0.88647	0.38745	0.0328483	0	0.80024	0.495111	R	6	161371015	162254229	0.813015
1739	T2DM	UC	0.190862	-0.4378	0.96142	0.0364285	0	0.96216	0.495959	R	11	134351065	134946450	0.813015
164	T2DM	UC	0.141538	-0.30034	0.62406	0.0200329	0	0.39707	0.50018	R	1	213958293	214783872	0.816083
544	T2DM	UC	-0.149577	-0.66323	0.32164	0.0223732	0	0.4508	0.499365	R	3	141034638	141898978	0.816083
193	T2DM	UC	-0.237945	-1	0.60323	0.0566179	0	1	0.508863	R	1	241813535	242417923	0.816196
243	T2DM	UC	-0.198595	-1	0.47514	0.03944	0	1	0.508258	R	2	38887394	40087418	0.816196
444	T2DM	UC	-0.143876	-0.75927	0.32036	0.0207003	0	0.59269	0.510093	R	3	23426045	24270189	0.816196
461	T2DM	UC	-0.246156	-1	0.59461	0.0605927	0	1	0.501719	R	3	42301658	44141693	0.816196
583	T2DM	UC	0.252236	-0.65557	1	0.0636231	0	1	0.505481	R	3	185709997	186602045	0.816196
680	T2DM	UC	-0.23742	-1	0.60634	0.0563682	0	1	0.512219	R	4	89244555	90236971	0.816196
919	T2DM	UC	0.172718	-0.40049	0.85348	0.0298317	0	0.76119	0.512926	R	5	172285683	173606995	0.816196
1363	T2DM	UC	0.203873	-0.48655	1	0.0415642	0	1	0.509323	R	8	138564844	139404631	0.816196
1482	T2DM	UC	-0.157386	-0.73569	0.34944	0.0247702	0	0.55898	0.512819	R	9	138202113	138995791	0.816196
1556	T2DM	UC	-0.167305	-0.82007	0.37135	0.027991	0	0.68686	0.510791	R	10	75694024	77144961	0.816196
1849	T2DM	UC	0.169856	-0.39205	0.89808	0.028851	0	0.86599	0.510447	R	12	120567741	121817509	0.816196
2110	T2DM	UC	0.205316	-0.50701	1	0.0421545	0	1	0.506337	R	16	7704355	8341012	0.816196
2416	T2DM	UC	0.149349	-0.32843	0.67945	0.0223052	0	0.47713	0.510797	R	20	52411533	53120334	0.816196
2412	T2DM	UC	0.15167	-0.34037	0.70836	0.0230039	0	0.52342	0.514118	R	20	48212976	49236418	0.81654
301	T2DM	UC	0.131384	-0.28907	0.59447	0.0172616	0	0.35953	0.518325	R	2	105120579	106546524	0.816987
1060	T2DM	UC	-0.197818	-1	0.4613	0.0391321	0	1	0.51756	R	6	132890695	134313643	0.816987
1180	T2DM	UC	0.174971	-0.41777	0.93033	0.0306149	0	0.92643	0.521232	R	7	92530166	93691725	0.816987
1764	T2DM	UC	-0.177165	-0.98501	0.42464	0.0313875	0	1	0.520571	R	12	23923799	25058714	0.816987
2080	T2DM	UC	0.248156	-0.6606	1	0.0615816	0	1	0.51706	R	15	79292537	79998206	0.816987
2151	T2DM	UC	0.117976	-0.26107	0.52312	0.0139184	0	0.2828	0.520983	R	16	73140782	74135275	0.816987
2440	T2DM	UC	-0.261621	-1	0.69254	0.0684454	0	1	0.518812	R	21	24055942	25247986	0.816987
2219	T2DM	UC	-0.128786	-0.58888	0.27738	0.0165858	0	0.35252	0.522342	R	17	60453121	62112373	0.817197
1568	T2DM	UC	-0.225397	-1	0.59755	0.0508039	0	1	0.524382	R	10	88443653	89971628	0.818858
1545	T2DM	UC	0.14287	-0.34927	0.74038	0.0204118	0	0.57315	0.525538	R	10	64069688	65400431	0.819135
1803	T2DM	UC	0.0868798	-0.19107	0.36542	0.0075481	0	0.13481	0.527681	R	12	68006683	68839661	0.820763
2268	T2DM	UC	0.144335	-0.34785	0.69247	0.0208327	0	0.50332	0.528544	R	18	38498382	39410165	0.820763
121	T2DM	UC	-0.162334	-0.88934	0.42416	0.0263522	0	0.8289	0.530224	R	1	163854568	164726579	0.821659
229	T2DM	UC	-0.168342	-0.87458	0.4269	0.0283392	0	0.80404	0.532045	R	2	25895395	26894102	0.821659
1971	T2DM	UC	-0.156909	-0.77904	0.39221	0.0246203	0	0.61941	0.532066	R	14	38722115	40343754	0.821659
83	T2DM	UC	0.187351	-0.50851	1	0.0351002	0	1	0.539221	R	1	95122542	96147576	0.823591
1054	T2DM	UC	0.178858	-0.47662	1	0.0319904	0	1	0.538752	R	6	125365055	127545459	0.823591
1228	T2DM	UC	0.215128	-0.61567	1	0.0462801	0	1	0.535381	R	7	155280611	156344386	0.823591
1464	T2DM	UC	0.149264	-0.37287	0.72593	0.0222798	0	0.55801	0.535103	R	9	119001228	119890464	0.823591
1990	T2DM	UC	0.16865	-0.43503	0.89839	0.0284428	0	0.85447	0.53654	R	14	58447799	59447537	0.823591
2247	T2DM	UC	-0.16887	-0.90875	0.43048	0.0285172	0	0.87356	0.537415	R	18	8788525	9816164	0.823591
2456	T2DM	UC	0.181897	-0.49944	1	0.0330865	0	1	0.541069	R	21	42187153	43081434	0.824908
88	T2DM	UC	-0.13639	-0.65995	0.32688	0.0186024	0	0.44353	0.543162	R	1	101188316	102424611	0.826282
395	T2DM	UC	0.182582	-0.51576	1	0.0333361	0	1	0.543944	R	2	218396259	219678783	0.826282
894	T2DM	UC	-0.147333	-0.76508	0.37281	0.0217071	0	0.59977	0.550171	R	5	142532957	143605908	0.828225
1835	T2DM	UC	-0.152414	-0.78545	0.36837	0.0232301	0	0.65284	0.546496	R	12	105079101	106153787	0.828225
1965	T2DM	UC	0.153485	-0.41519	0.80019	0.0235577	0	0.67615	0.549602	R	14	32382246	33591113	0.828225
2070	T2DM	UC	0.131572	-0.33124	0.65507	0.0173111	0	0.44926	0.550057	R	15	66355635	67396520	0.828225
2163	T2DM	UC	-0.192612	-1	0.51663	0.0370996	0	1	0.549307	R	16	82310205	83077869	0.828225
605	T2DM	UC	-0.18424	-1	0.56862	0.0339442	0	1	0.562104	R	4	7726035	8309826	0.837287
1192	T2DM	UC	0.0909357	-0.23033	0.42646	0.0082693	0	0.18381	0.559413	R	7	106399740	107658603	0.837287
1678	T2DM	UC	-0.15885	-0.88607	0.45803	0.0252335	0	0.82124	0.558477	R	11	69713997	71242834	0.837287
2025	T2DM	UC	0.182319	-0.56069	1	0.0332403	0	1	0.560267	R	14	98885323	99474533	0.837287
2216	T2DM	UC	-0.164712	-1	0.44984	0.0271301	0	1	0.559367	R	17	54950108	56245227	0.837287
2304	T2DM	UC	-0.127518	-0.64801	0.33263	0.0162609	0	0.43512	0.562193	R	18	76231686	77148137	0.837287
763	T2DM	UC	0.170229	-0.52733	1	0.0289778	0	1	0.569632	R	4	180540878	181122433	0.837452
1073	T2DM	UC	-0.131469	-0.68883	0.35759	0.0172842	0	0.4852	0.566725	R	6	150635316	151629954	0.837452
1126	T2DM	UC	-0.113355	-0.59995	0.31581	0.0128493	0	0.3855	0.570992	R	7	27351287	28890886	0.837452
1209	T2DM	UC	-0.112053	-0.61877	0.31761	0.0125558	0	0.40943	0.572309	R	7	130418705	131856481	0.837452
1520	T2DM	UC	0.19567	-0.66166	1	0.0382868	0	1	0.571284	R	10	30919470	32457293	0.837452
1554	T2DM	UC	-0.178717	-1	0.5436	0.0319398	0	1	0.569291	R	10	72659224	73514214	0.837452
1612	T2DM	UC	0.0965822	-0.24888	0.4565	0.00932812	0	0.21357	0.566922	R	11	1857846	2477449	0.837452
1859	T2DM	UC	-0.129863	-0.68457	0.34128	0.0168645	0	0.48176	0.564462	R	12	130629841	131404042	0.837452
2243	T2DM	UC	0.200285	-0.69004	1	0.0401141	0	1	0.572208	R	18	4603962	5575812	0.837452
2483	T2DM	UC	-0.171033	-1	0.49608	0.0292522	0	1	0.564797	R	22	38718590	40378783	0.837452
1848	T2DM	UC	-0.127332	-0.67553	0.35941	0.0162135	0	0.46581	0.57483	R	12	119301062	120567740	0.839673
1595	T2DM	UC	0.109415	-0.32432	0.54052	0.0119715	0	0.30809	0.58279	R	10	121874446	122803506	0.849817
381	T2DM	UC	-0.105776	-0.54076	0.29274	0.0111886	0	0.29892	0.584059	R	2	202504863	203639686	0.850187
52	T2DM	UC	-0.150685	-0.90333	0.44814	0.0227059	0	0.86343	0.585401	R	1	59889046	61377615	0.850661
2000	T2DM	UC	0.154489	-0.49705	0.89906	0.0238667	0	0.8854	0.587893	R	14	69794543	71140426	0.852801
803	T2DM	UC	0.170164	-0.58262	1	0.0289558	0	1	0.590998	R	5	30416067	31679464	0.852871
1264	T2DM	UC	-0.123975	-0.67014	0.37006	0.0153697	0	0.47255	0.589261	R	8	19488889	20135628	0.852871
2399	T2DM	UC	0.136731	-0.41602	0.76336	0.0186954	0	0.6155	0.590298	R	20	32484507	33890060	0.852871
346	T2DM	UC	-0.181906	-1	0.58292	0.03309	0	1	0.593225	R	2	160200380	161432089	0.854179
1868	T2DM	UC	-0.188926	-1	0.65215	0.0356931	0	1	0.593945	R	13	23729050	24818333	0.854179
1260	T2DM	UC	-0.134673	-0.75625	0.41145	0.0181369	0	0.60371	0.595146	R	8	16988031	17492672	0.854438
569	T2DM	UC	0.210757	-0.79678	1	0.0444186	0	1	0.599127	R	3	167118894	168972662	0.857516
2308	T2DM	UC	-0.0978272	-0.51512	0.28694	0.00957016	0	0.27147	0.599339	R	19	1515921	2253174	0.857516
477	T2DM	UC	0.19224	-0.72065	1	0.036956	0	1	0.603966	R	3	64662374	65326751	0.859727
976	T2DM	UC	0.127145	-0.38049	0.71278	0.016166	0	0.53309	0.60212	R	6	40778402	42103738	0.859727
1438	T2DM	UC	-0.114488	-0.62255	0.34321	0.0131076	0	0.40143	0.60335	R	9	93441051	94175374	0.859727
1061	T2DM	UC	-0.133005	-0.76831	0.43014	0.0176904	0	0.61861	0.605356	R	6	134313644	135544083	0.859864
1140	T2DM	UC	0.205525	-0.75376	1	0.0422406	0	1	0.606117	R	7	43448816	44989571	0.859864
231	T2DM	UC	0.111223	-0.35961	0.60817	0.0123705	0	0.39113	0.614377	R	2	28819511	29627932	0.86002
1071	T2DM	UC	-0.158144	-1	0.54414	0.0250095	0	1	0.614213	R	6	148184845	149278798	0.86002
1398	T2DM	UC	-0.0694961	-0.36156	0.21872	0.0048297	0	0.13585	0.614447	R	9	21674033	23091193	0.86002
1519	T2DM	UC	-0.140869	-0.91828	0.47245	0.0198439	0	0.92949	0.61299	R	10	30000224	30919469	0.86002
1747	T2DM	UC	0.127715	-0.42981	0.75339	0.0163111	0	0.5971	0.611096	R	12	6948955	8123317	0.86002
1870	T2DM	UC	-0.173125	-1	0.62796	0.0299724	0	1	0.610519	R	13	25977141	26681709	0.86002
2300	T2DM	UC	-0.126322	-0.81463	0.42869	0.0159571	0	0.74004	0.611873	R	18	72785207	73568260	0.86002
2439	T2DM	UC	-0.159	-1	0.55692	0.0252808	0	1	0.609629	R	21	23266942	24055941	0.86002
1342	T2DM	UC	-0.199052	-1	0.7517	0.0396216	0	1	0.616067	R	8	114781575	115334858	0.860373
1732	T2DM	UC	-0.0863192	-0.44407	0.26635	0.007451	0	0.20303	0.616755	R	11	127306872	128262550	0.860373
1622	T2DM	UC	0.144907	-0.50089	0.91332	0.020998	0	0.90776	0.620838	R	11	10370101	11081299	0.864628
2319	T2DM	UC	0.151171	-0.58417	1	0.0228528	0	1	0.623643	R	19	11681979	13213186	0.867092
590	T2DM	UC	0.136486	-0.48792	0.87499	0.0186284	0	0.82229	0.624792	R	3	193122091	194217140	0.867249
1476	T2DM	UC	0.140906	-0.50542	0.92627	0.0198546	0	0.92448	0.626808	R	9	132999453	134141936	0.868606
1388	T2DM	UC	-0.183309	-1	0.75879	0.033602	0	1	0.629271	R	9	13512853	14244747	0.870578
22	T2DM	UC	-0.121944	-0.88357	0.50019	0.0148702	0	0.85794	0.661739	R	1	20556203	21416121	0.8771
55	T2DM	UC	-0.142142	-1	0.59748	0.0202043	0	1	0.65648	R	1	64344227	65894184	0.8771
71	T2DM	UC	0.13724	-0.61238	1	0.0188347	0	1	0.664992	R	1	82123369	83461215	0.8771
116	T2DM	UC	0.206963	-1	1	0.0428336	0	1	0.651893	R	1	158900370	159882515	0.8771
185	T2DM	UC	0.0861247	-0.30277	0.47595	0.00741747	0	0.23958	0.643712	R	1	235097114	236199671	0.8771
275	T2DM	UC	0.129212	-0.5606	0.93174	0.0166958	0	1	0.661758	R	2	68877775	70756283	0.8771
500	T2DM	UC	0.155629	-0.7203	1	0.0242203	0	1	0.662687	R	3	89612940	94250144	0.8771
521	T2DM	UC	-0.108865	-0.65814	0.38444	0.0118517	0	0.45095	0.637465	R	3	116498571	117241644	0.8771
721	T2DM	UC	-0.142004	-1	0.57964	0.0201651	0	1	0.651118	R	4	132801981	133524886	0.8771
742	T2DM	UC	0.135533	-0.54397	0.92781	0.0183691	0	0.93569	0.647712	R	4	160828481	161666201	0.8771
767	T2DM	UC	0.135334	-0.56934	0.93446	0.0183154	0	0.99806	0.651019	R	4	183603893	184338584	0.8771
774	T2DM	UC	0.11201	-0.40824	0.68654	0.0125462	0	0.50561	0.648564	R	4	189899574	191043880	0.8771
833	T2DM	UC	0.122548	-0.47668	0.86276	0.0150179	0	0.82445	0.653417	R	5	67096192	68006993	0.8771
916	T2DM	UC	-0.110892	-0.72535	0.42438	0.012297	0	0.56847	0.643397	R	5	168342744	169506966	0.8771
959	T2DM	UC	-0.0577931	-0.31107	0.19045	0.00334005	0	0.09965	0.642347	R	6	31250557	31320268	0.8771
1019	T2DM	UC	0.12389	-0.44642	0.79521	0.0153487	0	0.67475	0.644249	R	6	86818670	87516322	0.8771
1347	T2DM	UC	0.141534	-0.58144	1	0.0200318	0	1	0.639681	R	8	120216588	121554390	0.8771
1529	T2DM	UC	-0.10759	-0.70973	0.42426	0.0115756	0	0.52587	0.66647	R	10	43769843	44893846	0.8771
1573	T2DM	UC	-0.0881671	-0.52829	0.31788	0.00777344	0	0.28945	0.649507	R	10	94503300	95528160	0.8771
1646	T2DM	UC	-0.128974	-0.91407	0.55402	0.0166342	0	0.94185	0.658637	R	11	33905328	34672697	0.8771
1743	T2DM	UC	-0.118376	-0.84983	0.4802	0.0140128	0	0.80456	0.66075	R	12	3069507	3871114	0.8771
1827	T2DM	UC	-0.119592	-0.81805	0.47994	0.0143024	0	0.72823	0.661292	R	12	96017783	96828314	0.8771
1833	T2DM	UC	-0.097418	-0.58039	0.36089	0.00949026	0	0.35655	0.639063	R	12	102966634	104140831	0.8771
2118	T2DM	UC	0.107672	-0.41245	0.6603	0.0115934	0	0.45589	0.649636	R	16	13893408	15921108	0.8771
2162	T2DM	UC	-0.0627995	-0.36281	0.22428	0.00394378	0	0.1349	0.664863	R	16	81437862	82310204	0.8771
2198	T2DM	UC	0.158277	-0.73816	1	0.0250515	0	1	0.665736	R	17	31318754	32356061	0.8771
2285	T2DM	UC	0.100729	-0.40703	0.65004	0.0101463	0	0.45959	0.661805	R	18	56832313	57635821	0.8771
2289	T2DM	UC	-0.077079	-0.44601	0.28166	0.00594117	0	0.20643	0.653285	R	18	60780195	62074993	0.8771
2303	T2DM	UC	0.131771	-0.51359	0.88476	0.0173635	0	0.87568	0.639909	R	18	75240761	76231685	0.8771
2337	T2DM	UC	0.107061	-0.39703	0.65704	0.0114621	0	0.47156	0.643128	R	19	30375793	31763008	0.8771
2380	T2DM	UC	-0.0880175	-0.54506	0.32936	0.00774707	0	0.31121	0.664847	R	20	10279604	11257012	0.8771
36	T2DM	UC	-0.0995052	-0.66358	0.40615	0.00990128	0	0.4738	0.673557	R	1	38474037	40200950	0.883788
1191	T2DM	UC	0.127783	-0.58224	0.98742	0.0163285	0	1	0.673664	R	7	105312564	106399739	0.883788
10	T2DM	UC	-0.118203	-0.97612	0.53309	0.0139719	0	1	0.675159	R	1	7711795	8580987	0.884363
2177	T2DM	UC	-0.118412	-0.87706	0.53297	0.0140214	0	0.86151	0.677993	R	17	3430441	4463971	0.886688
1644	T2DM	UC	-0.125224	-0.96577	0.59889	0.015681	0	1	0.680638	R	11	32065772	32830422	0.886802
1843	T2DM	UC	0.122027	-0.57171	0.94392	0.0148905	0	0.98747	0.68007	R	12	114685671	115439451	0.886802
2358	T2DM	UC	-0.122717	-0.96483	0.57237	0.0150595	0	1	0.681259	R	19	51259179	51903804	0.886802
19	T2DM	UC	-0.152546	-1	0.77839	0.0232704	0	1	0.683833	R	1	17557747	18427820	0.888043
2421	T2DM	UC	0.0997434	-0.44315	0.66952	0.00994875	0	0.48347	0.684334	R	20	56172844	56951773	0.888043
2251	T2DM	UC	0.0953302	-0.42887	0.68535	0.00908785	0	0.51214	0.687057	R	18	12735559	13641479	0.88882
2405	T2DM	UC	-0.0886768	-0.59579	0.37603	0.00786357	0	0.37925	0.686657	R	20	41351515	42185671	0.88882
335	T2DM	UC	-0.0913052	-0.6539	0.42807	0.00833664	0	0.46675	0.703095	R	2	144503689	145977920	0.889546
394	T2DM	UC	-0.112464	-0.91135	0.56958	0.0126481	0	1	0.700991	R	2	217566012	218396258	0.889546
476	T2DM	UC	-0.147521	-1	0.85955	0.0217623	0	1	0.702452	R	3	63670804	64662373	0.889546
1125	T2DM	UC	-0.0701681	-0.48828	0.31476	0.00492357	0	0.25601	0.703031	R	7	25671576	27351286	0.889546
1212	T2DM	UC	-0.102961	-0.79332	0.51422	0.010601	0	0.73293	0.700133	R	7	134943222	136113467	0.889546
1346	T2DM	UC	0.0934965	-0.46044	0.65884	0.00874159	0	0.47887	0.702806	R	8	119423299	120216587	0.889546
1369	T2DM	UC	0.0781527	-0.34374	0.52668	0.00610784	0	0.29144	0.702603	R	8	144934289	146303787	0.889546
1463	T2DM	UC	-0.117513	-0.92813	0.59429	0.0138094	0	1	0.701135	R	9	117989018	119001227	0.889546
1686	T2DM	UC	-0.0821222	-0.59487	0.38229	0.00674405	0	0.38411	0.698245	R	11	79802287	80726012	0.889546
1893	T2DM	UC	0.108809	-0.57057	0.87753	0.0118393	0	0.93331	0.70356	R	13	50419897	51554236	0.889546
2060	T2DM	UC	-0.127128	-1	0.63859	0.0161614	0	1	0.696971	R	15	54332800	55136717	0.889546
2114	T2DM	UC	0.0985274	-0.46189	0.71936	0.00970764	0	0.56896	0.69533	R	16	10351809	11022542	0.889546
2273	T2DM	UC	-0.139743	-1	0.76121	0.019528	0	1	0.696783	R	18	44300146	45718492	0.889546
2363	T2DM	UC	-0.0834633	-0.57734	0.35705	0.00696612	0	0.35585	0.691503	R	19	54602371	55182973	0.889546
2388	T2DM	UC	0.128586	-0.62542	1	0.0165345	0	1	0.688864	R	20	17359291	18058524	0.889546
180	T2DM	UC	-0.106695	-0.84509	0.52052	0.0113837	0	0.78676	0.705286	R	1	231287765	232177704	0.890384
48	T2DM	UC	0.113614	-0.60261	0.92858	0.0129082	0	1	0.7075	R	1	55727135	56799636	0.890549
216	T2DM	UC	0.0979195	-0.47857	0.73388	0.00958823	0	0.58989	0.707545	R	2	11230350	11995765	0.890549
345	T2DM	UC	-0.139059	-1	0.85782	0.0193374	0	1	0.716092	R	2	159040980	160200379	0.891466
436	T2DM	UC	-0.0885599	-0.643	0.43933	0.00784286	0	0.45294	0.713807	R	3	14312008	15150876	0.891466
1146	T2DM	UC	0.0895844	-0.47907	0.74101	0.00802536	0	0.64716	0.714774	R	7	49632427	50894508	0.891466
1282	T2DM	UC	0.102021	-0.57449	0.89866	0.0104082	0	0.96012	0.716794	R	8	40179578	40974254	0.891466
1419	T2DM	UC	-0.107248	-0.94187	0.57303	0.0115021	0	0.99869	0.712062	R	9	72288879	73915494	0.891466
1594	T2DM	UC	0.116005	-0.60763	0.99014	0.013457	0	1	0.713463	R	10	120592840	121874445	0.891466
2191	T2DM	UC	0.112331	-0.6288	0.92	0.0126182	0	0.98881	0.711686	R	17	17326541	18900978	0.891466
2371	T2DM	UC	0.125268	-0.73245	1	0.015692	0	1	0.715289	R	20	1771286	2668108	0.891466
1773	T2DM	UC	-0.142537	-1	0.92209	0.0203167	0	1	0.721299	R	12	31797153	32368905	0.895738
814	T2DM	UC	-0.163064	-1	1	0.02659	0	1	0.723906	R	5	44049879	45305566	0.895868
1483	T2DM	UC	0.0654006	-0.32365	0.45997	0.00427724	0	0.23405	0.722659	R	9	138995792	140097759	0.895868
2324	T2DM	UC	0.093501	-0.50594	0.76208	0.00874244	0	0.6654	0.725685	R	19	16079007	17045963	0.895868
2429	T2DM	UC	0.0563584	-0.27795	0.38632	0.00317627	0	0.16187	0.725251	R	20	62179242	62963627	0.895868
932	T2DM	UC	0.0963351	-0.54209	0.81192	0.00928045	0	0.75867	0.727822	R	6	6621938	7808323	0.896134
1484	T2DM	UC	-0.0992325	-0.86648	0.54872	0.00984709	0	0.8264	0.728042	R	9	140097760	141146682	0.896134
86	T2DM	UC	0.103035	-0.63584	0.88418	0.0106163	0	0.9729	0.73179	R	1	99425001	100269207	0.897441
1133	T2DM	UC	-0.101997	-0.89858	0.57446	0.0104034	0	0.93481	0.732932	R	7	35354136	36507690	0.897441
1945	T2DM	UC	0.083293	-0.43573	0.64725	0.00693772	0	0.46821	0.730623	R	13	107037865	108521978	0.897441
2261	T2DM	UC	-0.0803982	-0.6305	0.42005	0.00646387	0	0.43444	0.733393	R	18	27823156	28792734	0.897441
2400	T2DM	UC	0.10313	-0.63627	0.93892	0.0106358	0	1	0.734991	R	20	33890061	35990261	0.898084
1227	T2DM	UC	0.0876644	-0.52948	0.75487	0.00768504	0	0.64328	0.740716	R	7	154407488	155280610	0.901133
2147	T2DM	UC	-0.0713921	-0.55116	0.38535	0.00509683	0	0.32984	0.739575	R	16	68435729	69549149	0.901133
2226	T2DM	UC	0.0817126	-0.48447	0.69028	0.00667695	0	0.57985	0.739702	R	17	69245591	70495119	0.901133
1523	T2DM	UC	0.0996695	-0.64875	0.97805	0.00993402	0	1	0.744631	R	10	35178225	36475838	0.904581
2422	T2DM	UC	0.0492981	-0.2621	0.36006	0.0024303	0	0.14014	0.746705	R	20	56951774	57924037	0.905786
483	T2DM	UC	-0.0971637	-0.9421	0.61914	0.00944077	0	1	0.750698	R	3	71223282	72334704	0.906742
1685	T2DM	UC	0.102555	-0.68985	0.99099	0.0105176	0	1	0.748678	R	11	78912253	79802286	0.906742
1738	T2DM	UC	-0.0858489	-0.79033	0.53384	0.00737003	0	0.72695	0.751277	R	11	133521643	134351064	0.906742
2043	T2DM	UC	-0.101762	-1	0.69468	0.0103556	0	1	0.751827	R	15	32177321	33484267	0.906742
1847	T2DM	UC	-0.0499786	-0.38749	0.27923	0.00249786	0	0.16207	0.75633	R	12	118256125	119301061	0.908247
2204	T2DM	UC	0.121461	-0.94271	1	0.0147527	0	1	0.75535	R	17	38880482	40233545	0.908247
2409	T2DM	UC	0.115675	-0.84684	1	0.0133807	0	1	0.755345	R	20	45673604	46486132	0.908247
497	T2DM	UC	0.128649	-1	1	0.0165506	0	1	0.764749	R	3	86660980	87411258	0.909226
740	T2DM	UC	-0.07298	-0.64321	0.44842	0.00532608	0	0.45056	0.762773	R	4	157597310	159176073	0.909226
1067	T2DM	UC	0.0530667	-0.31001	0.4247	0.00281608	0	0.19472	0.76291	R	6	143083348	144791455	0.909226
1185	T2DM	UC	-0.101185	-1	0.70798	0.0102383	0	1	0.758897	R	7	98173565	99465540	0.909226
2017	T2DM	UC	-0.0906428	-0.90772	0.60348	0.00821612	0	0.98395	0.761672	R	14	89482884	90662836	0.909226
2049	T2DM	UC	-0.0810719	-0.76505	0.53113	0.00657265	0	0.65542	0.764012	R	15	39238841	40604780	0.909226
2117	T2DM	UC	0.0745089	-0.47461	0.6494	0.00555158	0	0.51001	0.76428	R	16	12793150	13893407	0.909226
1511	T2DM	UC	0.0790623	-0.56421	0.75589	0.00625085	0	0.70375	0.769413	R	10	23365686	24489447	0.912918
1581	T2DM	UC	0.0700172	-0.45598	0.62342	0.0049024	0	0.44063	0.770036	R	10	104206838	106142283	0.912918
1632	T2DM	UC	-0.0584204	-0.5028	0.36964	0.00341294	0	0.27983	0.772357	R	11	20686337	21442722	0.914375
1583	T2DM	UC	-0.0910524	-1	0.6712	0.00829053	0	1	0.776265	R	10	107877788	108725997	0.917703
2427	T2DM	UC	-0.0774238	-0.80463	0.54797	0.00599445	0	0.79943	0.777417	R	20	60766558	61470768	0.917769
1371	T2DM	UC	-0.0619579	-0.58234	0.40931	0.00383878	0	0.37554	0.780019	R	9	653662	1103598	0.91825
2071	T2DM	UC	-0.0841499	-0.90118	0.63171	0.0070812	0	0.98481	0.779539	R	15	67396521	69089815	0.91825
56	T2DM	UC	-0.0771828	-0.80659	0.5697	0.00595719	0	0.76801	0.781409	R	1	65894185	66778015	0.918595
961	T2DM	UC	-0.0218903	-0.18024	0.13923	0.000479187	0	0.03489	0.783624	R	6	31427210	32208901	0.919906
58	T2DM	UC	-0.0401377	-0.34878	0.26451	0.00161104	0	0.13587	0.788193	R	1	67761891	68633860	0.921393
1173	T2DM	UC	-0.107194	-1	0.97045	0.0114906	0	1	0.786462	R	7	82759284	83953009	0.921393
1703	T2DM	UC	-0.0832241	-0.95498	0.63327	0.00692626	0	1	0.787304	R	11	96150135	97091671	0.921393
1857	T2DM	UC	-0.0617941	-0.61697	0.43602	0.00381852	0	0.40919	0.789877	R	12	129170297	129887418	0.922074
298	T2DM	UC	-0.109615	-1	1	0.0120154	0	1	0.794102	R	2	101556800	102494487	0.925715
1924	T2DM	UC	-0.0874442	-1	0.78179	0.00764649	0	1	0.798046	R	13	85035401	85650680	0.927728
2323	T2DM	UC	-0.101689	-1	0.96341	0.0103407	0	1	0.797088	R	19	15650186	16079006	0.927728
1812	T2DM	UC	0.0562426	-0.44216	0.56319	0.00316323	0	0.39054	0.804644	R	12	77800464	79315178	0.934101
637	T2DM	UC	-0.092785	-1	0.89448	0.00860905	0	1	0.806446	R	4	36671802	37880860	0.934401
1129	T2DM	UC	-0.0856815	-1	0.77418	0.00734131	0	1	0.807135	R	7	31730555	32460228	0.934401
1147	T2DM	UC	0.063758	-0.55244	0.73293	0.00406508	0	0.65614	0.809362	R	7	50894509	51951647	0.93463
1648	T2DM	UC	-0.0719791	-0.88845	0.64495	0.00518099	0	1	0.810683	R	11	35500368	36331189	0.93463
2326	T2DM	UC	-0.0661437	-0.75594	0.56526	0.00437499	0	0.66965	0.809976	R	19	17750519	18504867	0.93463
11	T2DM	UC	-0.0722136	-0.94079	0.66887	0.0052148	0	1	0.816113	R	1	8580988	9475966	0.934719
1296	T2DM	UC	-0.0701372	-0.82145	0.62104	0.00491923	0	0.87674	0.813334	R	8	59555978	60476248	0.934719
1430	T2DM	UC	-0.0378634	-0.38238	0.29784	0.00143364	0	0.16114	0.816344	R	9	85135752	86769886	0.934719
1758	T2DM	UC	0.0721532	-0.67582	0.90985	0.00520609	0	1	0.815416	R	12	18470024	19532765	0.934719
2449	T2DM	UC	0.0588829	-0.50872	0.62624	0.00346719	0	0.48982	0.812861	R	21	34383795	35729261	0.934719
1165	T2DM	UC	-0.0568241	-0.65736	0.51326	0.00322897	0	0.5083	0.822681	R	7	71215742	73128830	0.939405
1485	T2DM	UC	-0.0594041	-0.79359	0.54732	0.00352885	0	0.76802	0.822557	R	10	60515	1329232	0.939405
2038	T2DM	UC	-0.0886818	-1	1	0.00786446	0	1	0.824799	R	15	25384328	26392947	0.940541
468	T2DM	UC	0.0829118	-0.97779	1	0.00687436	0	1	0.82737	R	3	54892587	55616625	0.942189
1168	T2DM	UC	0.0709515	-0.82022	1	0.00503411	0	1	0.835296	R	7	76451929	77663964	0.946372
1356	T2DM	UC	-0.0490557	-0.59366	0.47519	0.00240646	0	0.41774	0.836697	R	8	131545726	132534636	0.946372
1875	T2DM	UC	0.0513573	-0.52726	0.63789	0.00263757	0	0.515	0.83479	R	13	31433219	32986686	0.946372
1986	T2DM	UC	-0.0490971	-0.59691	0.47197	0.00241052	0	0.4133	0.833837	R	14	54359599	55292832	0.946372
2196	T2DM	UC	-0.07223	-1	0.81577	0.00521718	0	1	0.835609	R	17	27344402	29783141	0.946372
319	T2DM	UC	0.0601985	-0.65849	0.8572	0.00362386	0	0.9553	0.840504	R	2	126754028	127895644	0.949395
1446	T2DM	UC	0.0679693	-0.81012	1	0.00461983	0	1	0.84405	R	9	101596751	103165725	0.951044
2111	T2DM	UC	-0.0567937	-0.81743	0.65672	0.00322552	0	0.85509	0.844236	R	16	8341013	9104469	0.951044
63	T2DM	UC	0.0568408	-0.7154	0.87159	0.00323088	0	0.96958	0.853767	R	1	73992171	75132092	0.951362
157	T2DM	UC	0.0371177	-0.41552	0.51629	0.00137773	0	0.31383	0.861568	R	1	204092538	205009623	0.951362
272	T2DM	UC	0.0539777	-0.67624	0.81217	0.0029136	0	0.88629	0.855396	R	2	65938003	67224027	0.951362
406	T2DM	UC	-0.047615	-0.76099	0.59569	0.00226719	0	0.80755	0.856119	R	2	229764919	230541092	0.951362
479	T2DM	UC	0.0767186	-1	1	0.00588574	0	1	0.85006	R	3	66702085	67454740	0.951362
667	T2DM	UC	-0.0388401	-0.50352	0.41816	0.00150856	0	0.30454	0.85275	R	4	71468301	73258294	0.951362
780	T2DM	UC	0.0420785	-0.43041	0.51225	0.0017706	0	0.31508	0.846808	R	5	3677596	4636542	0.951362
956	T2DM	UC	0.0316799	-0.3419	0.4159	0.00100361	0	0.20563	0.855937	R	6	30070718	30715006	0.951362
1011	T2DM	UC	-0.0640361	-1	0.81697	0.00410062	0	1	0.853992	R	6	78959763	79859903	0.951362
1063	T2DM	UC	-0.0315315	-0.43283	0.34302	0.000994233	0	0.21384	0.859995	R	6	137553213	138825721	0.951362
1569	T2DM	UC	0.0451244	-0.59317	0.72092	0.00203621	0	0.70423	0.860479	R	10	89971629	91021321	0.951362
1679	T2DM	UC	0.0352296	-0.395	0.46746	0.00124112	0	0.26446	0.858499	R	11	71242835	72875068	0.951362
1749	T2DM	UC	0.0800642	-1	1	0.00641028	0	1	0.846139	R	12	8760629	10176713	0.951362
2124	T2DM	UC	0.0447683	-0.55314	0.62895	0.0020042	0	0.51974	0.86034	R	16	24014706	25235251	0.951362
2398	T2DM	UC	0.0438762	-0.54203	0.63512	0.00192512	0	0.53824	0.859615	R	20	30569660	32484506	0.951362
2215	T2DM	UC	0.031071	-0.34044	0.40732	0.000965409	0	0.19458	0.863339	R	17	53468007	54950107	0.952062
1461	T2DM	UC	0.0299936	-0.33697	0.39928	0.000899614	0	0.18757	0.865276	R	9	116159541	117054909	0.952942
112	T2DM	UC	0.0489957	-0.71354	0.85889	0.00240058	0	1	0.875171	R	1	153410810	154685545	0.955269
410	T2DM	UC	-0.0472068	-0.83512	0.68718	0.00222848	0	0.86047	0.875378	R	2	234115093	234945577	0.955269
415	T2DM	UC	0.0514649	-0.76459	0.97769	0.00264864	0	1	0.87327	R	2	238185483	238814630	0.955269
930	T2DM	UC	0.041327	-0.5751	0.66405	0.00170792	0	0.56949	0.874023	R	6	4657087	5378213	0.955269
1058	T2DM	UC	0.0667013	-1	1	0.00444906	0	1	0.869801	R	6	130550138	131457164	0.955269
1186	T2DM	UC	0.0495101	-0.74457	0.8285	0.00245125	0	1	0.871507	R	7	99465541	100849307	0.955269
1983	T2DM	UC	0.0412613	-0.54939	0.65941	0.00170249	0	0.54354	0.870779	R	14	51418372	52206122	0.955269
268	T2DM	UC	0.0336701	-0.43948	0.53303	0.00113367	0	0.33293	0.879117	R	2	60775067	62429910	0.9581
2112	T2DM	UC	-0.0403878	-0.72528	0.60424	0.00163118	0	0.66513	0.881527	R	16	9104470	9754796	0.959477
390	T2DM	UC	-0.0612363	-1	1	0.00374988	0	1	0.88546	R	2	213194363	214044566	0.961784
1097	T2DM	UC	0.0312363	-0.43873	0.51577	0.000975706	0	0.31848	0.885944	R	7	2473750	3100211	0.961784
908	T2DM	UC	0.0373278	-0.65075	0.7171	0.00139336	0	0.77368	0.888975	R	5	158484776	159663733	0.96204
1310	T2DM	UC	0.0388052	-0.64414	0.73564	0.00150584	0	0.74138	0.890778	R	8	75011700	76295483	0.96204
2097	T2DM	UC	0.0327347	-0.5029	0.55881	0.00107156	0	0.3917	0.890292	R	15	98025685	98828261	0.96204
2314	T2DM	UC	0.0627808	-1	1	0.00394143	0	1	0.887667	R	19	6455429	7249359	0.96204
1619	T2DM	UC	0.0313099	-0.49919	0.56628	0.000980308	0	0.40317	0.894256	R	11	7191231	7915071	0.963311
2480	T2DM	UC	0.031627	-0.48624	0.55489	0.00100027	0	0.40052	0.894251	R	22	35368342	36135968	0.963311
290	T2DM	UC	-0.0440717	-1	0.87238	0.00194232	0	1	0.899917	R	2	84395900	85992794	0.968163
920	T2DM	UC	0.0318511	-0.55991	0.64679	0.0010145	0	0.54705	0.902168	R	5	173606996	174662885	0.969338
1750	T2DM	UC	-0.0304745	-0.63802	0.56981	0.000928696	0	0.53483	0.907104	R	12	10176714	10946140	0.972146
2338	T2DM	UC	-0.0216637	-0.42194	0.36622	0.000469316	0	0.21186	0.906617	R	19	31763009	33028099	0.972146
57	T2DM	UC	0.0150136	-0.25057	0.28392	0.000225408	0	0.0959	0.909508	R	1	66778016	67761890	0.972294
150	T2DM	UC	0.0312431	-0.79586	0.84147	0.000976131	0	1	0.921689	R	1	195161236	196179110	0.972294
179	T2DM	UC	0.0205781	-0.37884	0.42117	0.000423457	0	0.22012	0.913109	R	1	230227248	231287764	0.972294
286	T2DM	UC	0.0212529	-0.36906	0.42714	0.000451688	0	0.21506	0.90957	R	2	79900056	80737811	0.972294
781	T2DM	UC	-0.0290382	-0.77936	0.67547	0.000843219	0	0.91649	0.917363	R	5	4636543	5828694	0.972294
986	T2DM	UC	-0.0258407	-0.66598	0.59146	0.000667744	0	0.60673	0.922343	R	6	51826424	52598879	0.972294
1025	T2DM	UC	-0.0253511	-0.61798	0.56717	0.000642677	0	0.49801	0.922162	R	6	92953799	93696825	0.972294
1522	T2DM	UC	-0.0297953	-0.76989	0.6676	0.000887759	0	0.85902	0.916658	R	10	33655459	35178224	0.972294
1542	T2DM	UC	0.0311243	-0.78161	0.85582	0.000968722	0	1	0.921354	R	10	59822947	61470383	0.972294
1596	T2DM	UC	-0.0156257	-0.32584	0.29126	0.000244163	0	0.12946	0.918297	R	10	122803507	123856184	0.972294
2128	T2DM	UC	-0.0222431	-0.5355	0.49478	0.000494756	0	0.37756	0.92209	R	16	29043178	31384210	0.972294
2201	T2DM	UC	-0.0223221	-0.54867	0.50361	0.000498278	0	0.40614	0.921515	R	17	34474612	36116884	0.972294
2266	T2DM	UC	-0.0298816	-0.75399	0.63635	0.00089291	0	0.76449	0.91624	R	18	36056933	37679127	0.972294
764	T2DM	UC	-0.0253207	-0.6982	0.61481	0.000641136	0	0.65482	0.926412	R	4	181122434	182065646	0.974129
2281	T2DM	UC	-0.0230047	-0.60355	0.53493	0.000529214	0	0.45534	0.926125	R	18	52512524	53762996	0.974129
43	T2DM	UC	-0.0321342	-1	0.94912	0.00103261	0	1	0.929495	R	1	48105234	49185414	0.974921
1852	T2DM	UC	-0.0292841	-0.95117	0.79363	0.000857561	0	1	0.928631	R	12	124843769	126079935	0.974921
61	T2DM	UC	-0.0262608	-1	1	0.000689632	0	1	0.947694	R	1	70992906	72513119	0.984144
166	T2DM	UC	0.0272009	-1	1	0.00073989	0	1	0.941872	R	1	215825792	216658126	0.984144
464	T2DM	UC	0.0166902	-0.56118	0.58166	0.000278561	0	0.46106	0.946549	R	3	47588462	50387742	0.984144
471	T2DM	UC	-0.0211628	-0.76291	0.69609	0.000447864	0	0.81486	0.942723	R	3	58557719	59998583	0.984144
586	T2DM	UC	0.0207439	-0.75327	0.79804	0.000430311	0	0.93299	0.945854	R	3	189451806	190591293	0.984144
1135	T2DM	UC	-0.0190776	-0.73327	0.66837	0.000363953	0	0.7599	0.947515	R	7	37981937	38966483	0.984144
1701	T2DM	UC	0.0175668	-0.50177	0.52138	0.000308592	0	0.36271	0.939561	R	11	94384536	95327210	0.984144
1886	T2DM	UC	0.0204244	-0.76436	0.81072	0.000417155	0	1	0.947023	R	13	42950158	43931931	0.984144
594	T2DM	UC	0.0214049	-0.96693	0.96991	0.000458168	0	1	0.951287	R	3	196383153	197147990	0.986651
1798	T2DM	UC	0.0155096	-0.59563	0.62078	0.000240547	0	0.55711	0.952623	R	12	63055937	63764111	0.986814
67	T2DM	UC	-0.0257277	-1	1	0.000661917	0	1	0.953855	R	1	77895395	79065286	0.986869
1405	T2DM	UC	0.0209246	-1	1	0.000437839	0	1	0.955968	R	9	28067455	28766060	0.987164
1956	T2DM	UC	0.0188041	-0.92378	0.97383	0.000353594	0	1	0.956499	R	14	21982655	22760700	0.987164
2418	T2DM	UC	0.0120524	-0.48953	0.54124	0.00014526	0	0.38228	0.957987	R	20	53879804	54743694	0.987482
159	T2DM	UC	-0.00874828	-0.4439	0.40756	7.65e-05	0	0.26422	0.963362	R	1	205917549	208162951	0.98825
1670	T2DM	UC	0.0187639	-1	1	0.000352084	0	1	0.961176	R	11	59256233	60515105	0.98825
1746	T2DM	UC	0.0146125	-0.7534	0.79854	0.000213525	0	0.95554	0.961539	R	12	6023701	6948954	0.98825
2186	T2DM	UC	-0.0127499	-0.6909	0.64722	0.00016256	0	0.64778	0.963455	R	17	12676354	13648446	0.98825
1894	T2DM	UC	-0.012652	-0.77111	0.69482	0.000160073	0	0.86735	0.965531	R	13	51554237	53336571	0.989167
1763	T2DM	UC	0.0159401	-1	1	0.000254087	0	1	0.970446	R	12	22928056	23923798	0.991774
2487	T2DM	UC	-0.00988997	-0.62166	0.60549	9.78e-05	0	0.53523	0.969907	R	22	43574018	44409533	0.991774
1431	T2DM	UC	-0.0107917	-0.81228	0.77621	0.000116461	0	1	0.972366	R	9	86769887	87815449	0.992525
1119	T2DM	UC	-0.00813035	-0.62128	0.5903	6.61e-05	0	0.57744	0.974607	R	7	20122180	21390644	0.993067
2184	T2DM	UC	0.00941277	-0.79343	0.77435	8.86e-05	0	0.98503	0.97527	R	17	10572618	11778164	0.993067
673	T2DM	UC	0.00489967	-0.58062	0.59073	2.4e-05	0	0.4902	0.984764	R	4	79880102	81206182	0.99477
863	T2DM	UC	0.00691289	-1	1	4.78e-05	0	1	0.985262	R	5	104850491	106389388	0.99477
925	T2DM	UC	0.00604462	-0.63008	0.60473	3.65e-05	0	0.59003	0.981075	R	5	179794711	180902886	0.99477
954	T2DM	UC	0.00444048	-0.45342	0.46179	1.97e-05	0	0.27872	0.983089	R	6	29529756	29833843	0.99477
1223	T2DM	UC	0.00534484	-0.6511	0.63318	2.86e-05	0	0.59819	0.98405	R	7	149843000	150897818	0.99477
1373	T2DM	UC	-0.00385572	-0.44271	0.44995	1.49e-05	0	0.26869	0.984934	R	9	1874962	2441120	0.99477
1472	T2DM	UC	0.00851992	-0.86189	0.8344	7.26e-05	0	1	0.979132	R	9	128785783	129617771	0.99477
934	T2DM	UC	0.003357	-0.49956	0.48066	1.13e-05	0	0.33731	0.9879	R	6	9020711	10416550	0.996232
279	T2DM	UC	0.00315796	-0.69575	0.6943	9.97e-06	0	0.75185	0.991276	R	2	73544291	75148103	0.996555
669	T2DM	UC	0.00285844	-0.68573	0.66617	8.17e-06	0	0.69744	0.991792	R	4	74885901	76497358	0.996555
2325	T2DM	UC	0.00195673	-0.395	0.38094	3.83e-06	0	0.20179	0.991492	R	19	17045964	17750518	0.996555
425	T2DM	UC	0.00141103	-0.86482	0.82169	1.99e-06	0	1	0.996399	R	3	3128153	4109393	0.997591
1141	T2DM	UC	-0.0010851	-0.5232	0.51145	1.18e-06	0	0.37687	0.99628	R	7	44989572	46247335	0.997591
1963	T2DM	UC	0.00214579	-0.84033	0.80763	4.6e-06	0	1	0.994649	R	14	29029225	30831154	0.997591
181	T2DM	UC	-0.000663018	-0.91325	0.86191	4.4e-07	0	1	0.998414	R	1	232177705	232954942	0.998414
1393	T2DM	UC	NA	NA	NA	NA	NA	NA	NA	R	9	17392383	17990565	NA

## Sheet: Sheet1
locus	phen1	phen2	rho	rho.lower	rho.upper	r2	r2.lower	r2.upper	p	V11	CHR	START	STOP	qvalue
962	T2DM	UC	-0.548527	-0.71925	-0.38402	0.300882	0.14747	0.51732	1.76e-08	R	6	32208902	32454577	1.47312e-05
966	T2DM	UC	-0.283882	-0.39557	-0.17153	0.0805891	0.02942	0.15648	1.59e-06	R	6	32629240	32682213	0.000665415
438	T2DM	UC	-0.759891	-1	-0.42146	0.577434	0.17763	1	3.62e-05	R	3	16084006	17182494	0.0100998
965	T2DM	UC	-0.191377	-0.2894	-0.0945	0.0366253	0.00893	0.08375	0.000140174	R	6	32586785	32629239	0.0234651
1623	T2DM	UC	0.780434	0.40485	1	0.609077	0.1639	1	0.000127363	R	11	11081300	11632650	0.0234651
1589	T2DM	UC	-0.450024	-0.82887	-0.22554	0.202521	0.05087	0.68703	0.00024962	R	10	114255955	115588903	0.034822
1895	T2DM	UC	-0.959793	-1	-0.45381	0.921203	0.20594	1	0.000496463	R	13	53336572	54684856	0.0471251
2011	T2DM	UC	1	0.44941	1	1	0.20197	1	0.000506721	R	14	82524786	84087372	0.0471251
2450	T2DM	UC	0.755586	0.35988	1	0.570911	0.12951	1	0.000404029	R	21	35729262	37303548	0.0471251
